# Supplementary material for: 3-Fluoro-N-(3-fluoro­benzo­yl)-N-(2-pyrid­yl)benzamide
Source: Acta Crystallogr Sect E Struct Rep Online. 2008 Dec 13;65(Pt 1):o102–3. doi: 10.1107/S1600536808041093 (PMC2968027; doi:10.1107/S1600536808041093)
Supplement: Supplementary file 1 [file e-65-0o102-sup1.cif]

##############################################################################
###                                                                        ###
###        Electronic paper (Acta Crystallographica Section E)             ###
###                                                                        ###
##############################################################################
#                                                                            #
# This CIF contains the data in a paper accepted for publication in Acta     #
# Crystallographica Section E. It conforms to the requirements of Notes      #
# for Authors for Section E, and has been peer reviewed under the auspices   #
# of the IUCr Commission on Journals.                                        #
#                                                                            #
# Full details of the Crystallographic Information File format               #
# are given in the paper "The Crystallographic Information File (CIF):       #
# a New Standard Archive File for Crystallography" by S. R. Hall, F. H.      #
# Allen and I. D. Brown [Acta Cryst. (1991), A47, 655-685].                  #
#                                                                            #
# The current version of the core CIF dictionary is obtainable from          #
# ftp://ftp.iucr.org/pub/cif_core.dic. The current version number is 2.4.    #
#                                                                            #
# Software is freely available for graphical display of the structure(s) in  #
# this CIF.  For information consult the CIF home page http://www.iucr.org/  #
# cif/home.html                                                              #
#                                                                            #
# This file may be used for bona fide research purposes within the           #
# scientific community so long as proper attribution is given to the journal # 
# article from which it was obtained.                                        #
#                                                                            #
##############################################################################
                                             
data_global
_audit_creation_method
            'from NRCVAX CIF routine and SHELXL97 with Word-Perfect Macro PREP8'
_journal_date_recd_electronic     2008-12-03
_journal_date_accepted     2008-12-05
_journal_name_full     'Acta Crystallographica, Section E'
_journal_year     2009
_journal_volume     65
_journal_issue      1
_journal_page_first     o102
_journal_page_last     o103
_journal_paper_category     QO
_journal_coeditor_code     TK2338
_publ_contact_author_name
;
Dr. John F. Gallagher
;
_publ_contact_author_address
;
School of Chemical Sciences,
Dublin City University, Dublin 9, Ireland
;
_publ_contact_author_email     john.gallagher@dcu.ie
_publ_contact_author_fax     '353 1 7005503'
_publ_contact_author_phone     '353 1 7005114'
_publ_section_title
;
3-Fluoro-<i>N</i>-(3-fluorobenzoyl)-<i>N</i>-(2-pyridyl)benzamide
;
loop_
    _publ_author_name
    _publ_author_address
    'Gallagher, John F.'
;    School of Chemical Sciences,
     Dublin City University, Dublin 9, Ireland
;
    'Donnelly, Katie'
;    School of Chemical Sciences,
     Dublin City University, Dublin 9, Ireland
;
    'Lough, Alan J.'
;    Department of Chemistry,
     80 St George Street,
     University of Toronto, Toronto, Ontario, Canada M5S 3H6
;
data_I
_chemical_name_systematic
;
3-Fluoro-<i>N</i>-(3-fluorobenzoyl)-<i>N</i>-(2-pyridyl)benzamide
;
_chemical_name_common     ?
_chemical_formula_moiety     'C19 H12 F2 N2 O2'
_chemical_formula_sum     'C19 H12 F2 N2 O2'
_chemical_formula_structural     'C19 H12 F2 N2 O2'
_chemical_formula_analytical     ?
_chemical_formula_iupac     'C19 H12 F2 N2 O2'
_chemical_formula_weight     338.31
_chemical_melting_point     403
_symmetry_cell_setting     Triclinic
_symmetry_space_group_name_H-M     'P -1'
_symmetry_space_group_name_Hall     '-P 1'
loop_
    _symmetry_equiv_pos_as_xyz
    'x, y, z'
    '-x, -y, -z'
_cell_length_a     5.4932(4)
_cell_length_b     8.1549(5)
_cell_length_c     17.9205(15)
_cell_angle_alpha     78.081(4)
_cell_angle_beta     89.588(3)
_cell_angle_gamma     76.693(3)
_cell_volume     763.69(10)
_cell_formula_units_Z     2
_cell_measurement_reflns_used     2910
_cell_measurement_theta_min     2.6
_cell_measurement_theta_max     27.5
_cell_measurement_temperature     150.0(10)
_cell_special_details
; ?
;
_exptl_crystal_description     block
_exptl_crystal_colour     colourless
_exptl_crystal_size_max     0.34
_exptl_crystal_size_mid     0.30
_exptl_crystal_size_min     0.12
_exptl_crystal_size_rad     ?
_exptl_crystal_density_diffrn     1.471
_exptl_crystal_density_meas     ?
_exptl_crystal_density_method     ?
_exptl_crystal_F_000     348
_exptl_absorpt_coefficient_mu     0.113
_exptl_absorpt_correction_type     'multi-scan'
_exptl_absorpt_process_details     '(SORTAV; Blessing, 1995)'
_exptl_absorpt_correction_T_min     0.873
_exptl_absorpt_correction_T_max     0.992
_exptl_special_details
;
;
_diffrn_ambient_temperature     150.0(10)
_diffrn_radiation_type     'Molybdenum K\a'
_diffrn_radiation_wavelength     0.71073
_diffrn_radiation_source     'fine-focus sealed X-ray tube'
_diffrn_radiation_monochromator     graphite
_diffrn_measurement_device     'Nonius KappaCCD'
_diffrn_measurement_method     '\f, and \w scans with \k offsets'
_diffrn_reflns_number     5197
_diffrn_reflns_av_R_equivalents     0.043
_diffrn_reflns_av_sigmaI/netI     0.078
_diffrn_reflns_theta_min     2.6
_diffrn_reflns_theta_max     27.5
_diffrn_reflns_theta_full     27.5
_diffrn_measured_fraction_theta_max     0.975
_diffrn_measured_fraction_theta_full     0.975
_diffrn_reflns_limit_h_min     -7
_diffrn_reflns_limit_h_max     7
_diffrn_reflns_limit_k_min     -10
_diffrn_reflns_limit_k_max     10
_diffrn_reflns_limit_l_min     -20
_diffrn_reflns_limit_l_max     23
_diffrn_standards_number     2910
_diffrn_standards_decay_%     ?
_reflns_number_total     3422
_reflns_number_gt     1966
_reflns_threshold_expression     I>2\s(I)
_refine_ls_structure_factor_coef     Fsqd
_refine_ls_matrix_type     full
_refine_ls_R_factor_all     0.119
_refine_ls_R_factor_gt     0.057
_refine_ls_wR_factor_gt     0.128
_refine_ls_wR_factor_ref     0.167
_refine_ls_goodness_of_fit_ref     1.04
_refine_ls_restrained_S_all     1.04
_refine_ls_number_reflns     3422
_refine_ls_number_parameters     236
_refine_ls_number_restraints     5
_refine_ls_hydrogen_treatment     constr
_refine_ls_weighting_scheme     calc
_refine_ls_weighting_details
                      'w=1/[\s^2^(Fo^2^)+(0.0816P)^2^] where P=(Fo^2^+2Fc^2^)/3'
_atom_sites_solution_hydrogens     geom
_atom_sites_solution_primary     direct
_atom_sites_solution_secondary     difmap
_refine_ls_shift/su_max     ?
_refine_ls_shift/su_max_lt     0.001
_refine_ls_shift/su_mean     0.000
_refine_diff_density_max     0.26
_refine_diff_density_min     -0.32
_refine_ls_extinction_method     none
_refine_ls_extinction_coef     ?
loop_
    _atom_type_symbol
    _atom_type_description
    _atom_type_scat_dispersion_real
    _atom_type_scat_dispersion_imag
    _atom_type_scat_source
    'C' 'C' 0.0033 0.0016
                         'International Tables Vol C Tables 4.2.6.8 and 6.1.1.4'
    'H' 'H' 0.0000 0.0000
                         'International Tables Vol C Tables 4.2.6.8 and 6.1.1.4'
    'N' 'N' 0.0061 0.0033
                         'International Tables Vol C Tables 4.2.6.8 and 6.1.1.4'
    'O' 'O' 0.0106 0.0060
                         'International Tables Vol C Tables 4.2.6.8 and 6.1.1.4'
    'F' 'F' 0.0171 0.0103
                         'International Tables Vol C Tables 4.2.6.8 and 6.1.1.4'
_computing_data_collection     'KappaCCD Server Software (Nonius, 1997)'
_computing_cell_refinement     'DENZO-SMN (Otwinowski & Minor, 1997)'
_computing_data_reduction     'DENZO-SMN (Otwinowski & Minor, 1997)'
_computing_structure_solution     'SHELXS97 (Sheldrick, 2008)'
_computing_structure_refinement
                          'SHELXL97 (Sheldrick, 2008) and SORTX (McArdle, 1995)'
_computing_molecular_graphics     'PLATON (Spek, 2003)'
_computing_publication_material
                         'SHELXL97 (Sheldrick, 2008) and PREP8 (Ferguson, 1998)'
loop_
    _atom_site_type_symbol
    _atom_site_label
    _atom_site_fract_x
    _atom_site_fract_y
    _atom_site_fract_z
    _atom_site_U_iso_or_equiv
    _atom_site_adp_type
    _atom_site_calc_flag
    _atom_site_refinement_flags
    _atom_site_occupancy
    _atom_site_disorder_assembly
    _atom_site_disorder_group
    F F13 1.4634(3) 0.23528(17) 0.51411(9) 0.0438(4) Uani d . 1 . .
    F F33 0.7405(3) 0.6582(2) -0.04453(9) 0.0534(6) Uani d P 0.959(4) B -2
    F F35 0.085(3) 0.975(3) 0.064(3) 0.072(17) Uani d PD 0.041(4) B -3
    O O1 1.0215(3) 0.83326(19) 0.37748(10) 0.0389(5) Uani d . 1 . .
    C C1 0.9639(4) 0.7323(3) 0.34430(14) 0.0268(6) Uani d . 1 . .
    C C11 1.0136(4) 0.5439(3) 0.37798(13) 0.0247(5) Uani d . 1 . .
    C C12 1.2170(4) 0.4755(3) 0.42993(14) 0.0283(6) Uani d . 1 . .
    C C13 1.2672(4) 0.3023(3) 0.46246(14) 0.0302(6) Uani d . 1 . .
    C C14 1.1272(5) 0.1930(3) 0.44586(14) 0.0316(6) Uani d . 1 . .
    C C15 0.9220(5) 0.2637(3) 0.39557(14) 0.0310(6) Uani d . 1 . .
    C C16 0.8640(4) 0.4374(3) 0.36223(14) 0.0285(6) Uani d . 1 . .
    N N1 0.8296(4) 0.7932(2) 0.27278(11) 0.0252(5) Uani d . 1 . .
    C C21 0.7380(4) 0.9785(3) 0.25150(13) 0.0232(5) Uani d . 1 . .
    N N22 0.8718(4) 1.0596(2) 0.20067(11) 0.0282(5) Uani d . 1 . .
    C C23 0.7874(4) 1.2313(3) 0.17910(14) 0.0293(6) Uani d . 1 . .
    C C24 0.5739(4) 1.3220(3) 0.20586(14) 0.0288(6) Uani d . 1 . .
    C C25 0.4409(4) 1.2343(3) 0.25976(14) 0.0282(6) Uani d . 1 . .
    C C26 0.5261(4) 1.0580(3) 0.28380(14) 0.0279(6) Uani d . 1 . .
    O O2 1.0823(3) 0.5907(2) 0.21749(10) 0.0357(5) Uani d . 1 A -1
    C C2 0.8926(4) 0.7035(3) 0.21272(13) 0.0259(5) Uani d . 1 A -1
    C C31 0.7138(4) 0.7490(3) 0.14525(13) 0.0256(5) Uani d D 1 A -1
    C C32 0.8076(5) 0.6859(3) 0.08106(14) 0.0287(6) Uani d D 1 A -1
    C C33 0.6501(5) 0.7166(3) 0.01795(15) 0.0361(6) Uani d D 1 A -1
    C C34 0.4039(5) 0.8066(3) 0.01530(16) 0.0381(7) Uani d D 1 A -1
    C C35 0.3124(5) 0.8666(3) 0.07875(15) 0.0345(6) Uani d D 1 A -1
    C C36 0.4653(4) 0.8371(3) 0.14401(14) 0.0279(6) Uani d D 1 A -1
    H H12 1.3185 0.5466 0.4426 0.034 Uiso calc R 1 . .
    H H14 1.1701 0.0733 0.4682 0.038 Uiso calc R 1 . .
    H H15 0.8200 0.1921 0.3838 0.037 Uiso calc R 1 . .
    H H16 0.7212 0.4844 0.3284 0.034 Uiso calc R 1 . .
    H H23 0.8801 1.2933 0.1435 0.035 Uiso calc R 1 . .
    H H24 0.5183 1.4429 0.1877 0.035 Uiso calc R 1 A .
    H H25 0.2943 1.2942 0.2797 0.034 Uiso calc R 1 . .
    H H26 0.4418 0.9937 0.3213 0.033 Uiso calc R 1 A .
    H H32 0.9764 0.6232 0.0812 0.034 Uiso calc R 1 A -1
    H H33 0.7134 0.6742 -0.0256 0.043 Uiso calc PR 0.041(4) B -1
    H H34 0.2998 0.8267 -0.0293 0.046 Uiso calc R 1 A -1
    H H35 0.1431 0.9288 0.0780 0.041 Uiso calc PR 0.959(4) B -1
    H H36 0.3993 0.8775 0.1878 0.034 Uiso calc R 1 A -1
loop_
    _atom_site_aniso_label
    _atom_site_aniso_U_11
    _atom_site_aniso_U_22
    _atom_site_aniso_U_33
    _atom_site_aniso_U_12
    _atom_site_aniso_U_13
    _atom_site_aniso_U_23
    F13 0.0402(9) 0.0387(8) 0.0439(10) -0.0050(7) -0.0157(8) 0.0068(7)
    F33 0.0543(12) 0.0759(13) 0.0333(11) -0.0060(9) 0.0036(8) -0.0295(9)
    F35 0.07(3) 0.06(3) 0.07(4) -0.02(3) -0.02(3) 0.01(2)
    O1 0.0534(12) 0.0265(9) 0.0372(11) -0.0090(9) -0.0134(9) -0.0078(8)
    C1 0.0250(13) 0.0276(12) 0.0256(14) -0.0026(11) -0.0028(10) -0.0049(11)
    C11 0.0268(13) 0.0234(11) 0.0226(13) -0.0030(10) 0.0023(10) -0.0054(10)
    C12 0.0295(13) 0.0268(12) 0.0292(14) -0.0068(11) -0.0019(11) -0.0074(11)
    C13 0.0266(13) 0.0286(13) 0.0302(15) -0.0014(10) -0.0038(11) 0.0000(11)
    C14 0.0370(15) 0.0238(12) 0.0309(15) -0.0054(11) 0.0038(12) -0.0008(11)
    C15 0.0361(14) 0.0275(13) 0.0309(15) -0.0112(11) 0.0012(12) -0.0052(11)
    C16 0.0291(13) 0.0313(13) 0.0248(14) -0.0048(11) -0.0019(11) -0.0072(11)
    N1 0.0300(11) 0.0192(9) 0.0245(11) -0.0015(8) -0.0025(9) -0.0045(8)
    C21 0.0257(13) 0.0181(11) 0.0240(13) -0.0001(10) -0.0039(10) -0.0056(9)
    N22 0.0295(11) 0.0240(10) 0.0310(12) -0.0053(9) 0.0021(9) -0.0064(9)
    C23 0.0322(14) 0.0247(12) 0.0308(15) -0.0083(11) 0.0012(11) -0.0033(11)
    C24 0.0338(14) 0.0187(11) 0.0318(15) -0.0026(10) -0.0039(11) -0.0046(10)
    C25 0.0304(13) 0.0245(12) 0.0292(14) -0.0027(10) -0.0001(11) -0.0086(10)
    C26 0.0302(13) 0.0271(12) 0.0267(14) -0.0074(11) 0.0031(11) -0.0057(10)
    O2 0.0382(10) 0.0295(9) 0.0310(11) 0.0069(8) 0.0042(8) -0.0038(8)
    C2 0.0322(14) 0.0182(11) 0.0261(14) -0.0032(10) 0.0054(11) -0.0050(10)
    C31 0.0322(13) 0.0203(11) 0.0250(14) -0.0082(10) 0.0020(11) -0.0044(10)
    C32 0.0302(13) 0.0240(12) 0.0318(15) -0.0063(11) 0.0036(11) -0.0058(11)
    C33 0.0456(17) 0.0386(14) 0.0284(15) -0.0139(13) 0.0076(13) -0.0127(12)
    C34 0.0413(16) 0.0445(15) 0.0321(16) -0.0144(13) -0.0033(13) -0.0111(13)
    C35 0.0316(14) 0.0329(14) 0.0400(17) -0.0085(12) -0.0006(12) -0.0090(12)
    C36 0.0306(14) 0.0257(12) 0.0299(15) -0.0082(11) 0.0024(11) -0.0092(11)
loop_
    _geom_bond_atom_site_label_1
    _geom_bond_atom_site_label_2
    _geom_bond_site_symmetry_2
    _geom_bond_distance
    _geom_bond_publ_flag
    F13 C13 . 1.361(3) ?
    F33 C33 . 1.353(3) ?
    F35 C35 . 1.347(5) ?
    O1 C1 . 1.207(2) ?
    C1 N1 . 1.420(3) ?
    O2 C2 . 1.211(3) ?
    C2 C31 . 1.493(3) ?
    N1 C2 . 1.420(3) ?
    N1 C21 . 1.448(3) ?
    C1 C11 . 1.492(3) ?
    C11 C12 . 1.393(3) ?
    C11 C16 . 1.394(3) ?
    C12 C13 . 1.377(3) ?
    C13 C14 . 1.379(3) ?
    C14 C15 . 1.384(3) ?
    C15 C16 . 1.382(3) ?
    C21 N22 . 1.331(3) ?
    C21 C26 . 1.382(3) ?
    N22 C23 . 1.344(3) ?
    C23 C24 . 1.375(3) ?
    C24 C25 . 1.387(3) ?
    C25 C26 . 1.381(3) ?
    C31 C32 . 1.402(3) ?
    C31 C36 . 1.387(3) ?
    C32 C33 . 1.374(3) ?
    C33 C34 . 1.378(4) ?
    C34 C35 . 1.376(4) ?
    C35 C36 . 1.391(3) ?
    C12 H12 . 0.9500 ?
    C14 H14 . 0.9500 ?
    C15 H15 . 0.9500 ?
    C16 H16 . 0.9500 ?
    C23 H23 . 0.9500 ?
    C24 H24 . 0.9500 ?
    C25 H25 . 0.9500 ?
    C26 H26 . 0.9500 ?
    C32 H32 . 0.9500 ?
    C33 H33 . 0.9500 ?
    C34 H34 . 0.9500 ?
    C35 H35 . 0.9500 ?
    C36 H36 . 0.9500 ?
loop_
    _geom_angle_atom_site_label_1
    _geom_angle_atom_site_label_2
    _geom_angle_atom_site_label_3
    _geom_angle_site_symmetry_1
    _geom_angle_site_symmetry_3
    _geom_angle
    _geom_angle_publ_flag
    O1 C1 N1 . . 119.86(19) ?
    O1 C1 C11 . . 122.3(2) ?
    N1 C1 C11 . . 117.67(18) ?
    C12 C11 C16 . . 119.5(2) ?
    C12 C11 C1 . . 116.76(18) ?
    C16 C11 C1 . . 123.7(2) ?
    C13 C12 C11 . . 118.3(2) ?
    F13 C13 C12 . . 118.5(2) ?
    F13 C13 C14 . . 118.2(2) ?
    C12 C13 C14 . . 123.3(2) ?
    C13 C14 C15 . . 117.7(2) ?
    C16 C15 C14 . . 120.7(2) ?
    C15 C16 C11 . . 120.4(2) ?
    C1 N1 C2 . . 120.05(18) ?
    C1 N1 C21 . . 114.85(17) ?
    C2 N1 C21 . . 117.18(18) ?
    N22 C21 C26 . . 124.97(19) ?
    N22 C21 N1 . . 115.2(2) ?
    C26 C21 N1 . . 119.8(2) ?
    C21 N22 C23 . . 116.2(2) ?
    N22 C23 C24 . . 123.4(2) ?
    C23 C24 C25 . . 119.0(2) ?
    C26 C25 C24 . . 118.6(2) ?
    C25 C26 C21 . . 117.7(2) ?
    O2 C2 N1 . . 120.7(2) ?
    O2 C2 C31 . . 121.5(2) ?
    N1 C2 C31 . . 117.8(2) ?
    C36 C31 C32 . . 119.5(2) ?
    C36 C31 C2 . . 124.9(2) ?
    C32 C31 C2 . . 115.4(2) ?
    C33 C32 C31 . . 118.6(2) ?
    C32 C33 C34 . . 122.6(2) ?
    C35 C34 C33 . . 118.5(2) ?
    C34 C35 C36 . . 120.7(2) ?
    C31 C36 C35 . . 120.1(2) ?
    C13 C12 H12 . . 120.9 ?
    C11 C12 H12 . . 120.9 ?
    C13 C14 H14 . . 121.1 ?
    C15 C14 H14 . . 121.1 ?
    C16 C15 H15 . . 119.6 ?
    C14 C15 H15 . . 119.6 ?
    C15 C16 H16 . . 119.8 ?
    C11 C16 H16 . . 119.8 ?
    N22 C23 H23 . . 118.3 ?
    C24 C23 H23 . . 118.3 ?
    C23 C24 H24 . . 120.5 ?
    C25 C24 H24 . . 120.5 ?
    C26 C25 H25 . . 120.7 ?
    C24 C25 H25 . . 120.7 ?
    C25 C26 H26 . . 121.1 ?
    C21 C26 H26 . . 121.1 ?
    C33 C32 H32 . . 120.7 ?
    C31 C32 H32 . . 120.7 ?
    C32 C33 H33 . . 118.7 ?
    C34 C33 H33 . . 118.7 ?
    C35 C34 H34 . . 120.8 ?
    C33 C34 H34 . . 120.8 ?
    C34 C35 H35 . . 119.7 ?
    C36 C35 H35 . . 119.7 ?
    C31 C36 H36 . . 119.9 ?
    C35 C36 H36 . . 119.9 ?
loop_
    _geom_torsion_atom_site_label_1
    _geom_torsion_atom_site_label_2
    _geom_torsion_atom_site_label_3
    _geom_torsion_atom_site_label_4
    _geom_torsion_site_symmetry_1
    _geom_torsion_site_symmetry_2
    _geom_torsion_site_symmetry_3
    _geom_torsion_site_symmetry_4
    _geom_torsion
    _geom_torsion_publ_flag
    O1 C1 C11 C12 . . . . -27.9(3) ?
    N1 C1 C11 C12 . . . . 156.2(2) ?
    O1 C1 C11 C16 . . . . 149.8(2) ?
    N1 C1 C11 C16 . . . . -26.1(3) ?
    C16 C11 C12 C13 . . . . 1.8(4) ?
    C1 C11 C12 C13 . . . . 179.6(2) ?
    C11 C12 C13 F13 . . . . -179.0(2) ?
    C11 C12 C13 C14 . . . . 0.4(4) ?
    F13 C13 C14 C15 . . . . 177.5(2) ?
    C12 C13 C14 C15 . . . . -2.0(4) ?
    C13 C14 C15 C16 . . . . 1.3(4) ?
    C14 C15 C16 C11 . . . . 0.9(4) ?
    C12 C11 C16 C15 . . . . -2.5(4) ?
    C1 C11 C16 C15 . . . . 179.9(2) ?
    O1 C1 N1 C2 . . . . 138.7(2) ?
    C11 C1 N1 C2 . . . . -45.3(3) ?
    O1 C1 N1 C21 . . . . -9.4(3) ?
    C11 C1 N1 C21 . . . . 166.5(2) ?
    C1 N1 C21 N22 . . . . 101.8(2) ?
    C2 N1 C21 N22 . . . . -47.3(3) ?
    C1 N1 C21 C26 . . . . -78.1(3) ?
    C2 N1 C21 C26 . . . . 132.8(2) ?
    C26 C21 N22 C23 . . . . -1.3(3) ?
    N1 C21 N22 C23 . . . . 178.84(18) ?
    C21 N22 C23 C24 . . . . -1.0(3) ?
    N22 C23 C24 C25 . . . . 2.1(3) ?
    C23 C24 C25 C26 . . . . -1.0(3) ?
    C24 C25 C26 C21 . . . . -1.1(3) ?
    N22 C21 C26 C25 . . . . 2.3(3) ?
    N1 C21 C26 C25 . . . . -177.79(18) ?
    C1 N1 C2 O2 . . . . -11.0(3) ?
    C21 N1 C2 O2 . . . . 136.5(2) ?
    C1 N1 C2 C31 . . . . 167.05(19) ?
    C21 N1 C2 C31 . . . . -45.5(3) ?
    O2 C2 C31 C36 . . . . 160.4(2) ?
    N1 C2 C31 C36 . . . . -17.6(3) ?
    O2 C2 C31 C32 . . . . -15.4(3) ?
    N1 C2 C31 C32 . . . . 166.55(19) ?
    C36 C31 C32 C33 . . . . 1.3(3) ?
    C2 C31 C32 C33 . . . . 177.3(2) ?
    C31 C32 C33 C34 . . . . -0.1(3) ?
    C32 C33 C34 C35 . . . . -0.5(4) ?
    C33 C34 C35 C36 . . . . 0.1(4) ?
    C32 C31 C36 C35 . . . . -1.7(3) ?
    C2 C31 C36 C35 . . . . -177.4(2) ?
    C34 C35 C36 C31 . . . . 1.1(3) ?
loop_
    _geom_hbond_atom_site_label_D
    _geom_hbond_atom_site_label_H
    _geom_hbond_atom_site_label_A
    _geom_hbond_site_symmetry_A
    _geom_hbond_distance_DH
    _geom_hbond_distance_HA
    _geom_hbond_distance_DA
    _geom_hbond_angle_DHA
    _geom_hbond_publ_flag
    C24 H24 O2 1_465 0.95 2.53 3.097(3) 119 yes
    C25 H25 O2 1_465 0.95 2.46 3.063(3) 121 yes
    C25 H25 Cg1 1_465 0.95 2.79 3.606(3) 145 yes
