# Supplementary material for: 3-Fluoro-N-(3-fluoro­benzo­yl)-N-(2-pyrid­yl)benzamide
Source: Acta Crystallogr Sect E Struct Rep Online. 2008 Dec 13;65(Pt 1):o102–3. doi: 10.1107/S1600536808041093 (PMC2968027; doi:10.1107/S1600536808041093)
Supplement: Supplementary file 2 [file e-65-0o102-Isup2.hkl]

# 
# h,k,l, Fc-squared, Fo-squared, sigma(Fo-squared) and status flag 
# 
data_I
_shelx_title '[Fmod structure from Katie Donnelly]  UofT data @150K' 
_shelx_refln_list_code          4 
_shelx_F_calc_maximum       82.77 
_exptl_crystal_F_000       348.00 
_reflns_d_resolution_high  0.7699 
 
loop_ 
 _symmetry_equiv_pos_as_xyz 
 'x, y, z' 
 '-x, -y, -z' 
 
_cell_length_a     5.4932 
_cell_length_b     8.1549 
_cell_length_c    17.9205 
_cell_angle_alpha  78.081 
_cell_angle_beta   89.588 
_cell_angle_gamma  76.693 
 
_shelx_F_squared_multiplier     1.000 
 
loop_ 
 _refln_index_h 
 _refln_index_k 
 _refln_index_l 
 _refln_F_squared_calc 
 _refln_F_squared_meas 
 _refln_F_squared_sigma 
 _refln_observed_status 
   1   0   0      458.41      417.99      9.12 o 
   2   0   0       29.88       26.72      1.84 o 
   3   0   0      235.32      221.30     13.24 o 
   4   0   0       98.07       98.99      8.12 o 
   5   0   0       18.84       16.24      4.32 o 
  -6   1   0        1.17        4.31      8.29 o 
  -5   1   0       12.40       16.24      3.66 o 
  -4   1   0        9.63        5.72      2.71 o 
  -3   1   0      434.36      476.54     11.57 o 
  -2   1   0       50.10       50.56      2.38 o 
  -1   1   0       25.70       24.32      2.57 o 
   0   1   0       12.26       13.92      0.37 o 
   1   1   0     4301.31     3712.11     85.68 o 
   2   1   0       56.11       43.76      1.97 o 
   3   1   0      112.19      111.30      4.11 o 
   4   1   0        3.71        1.11      2.00 o 
   5   1   0       28.68       33.40      4.00 o 
   6   1   0       28.95       27.84      7.96 o 
   7   1   0        0.22        5.64      8.63 o 
  -6   2   0        3.57       -8.29      8.96 o 
  -5   2   0       14.75        7.67      3.10 o 
  -4   2   0        3.51        0.90      6.42 o 
  -3   2   0      188.73      177.07      6.17 o 
  -2   2   0       61.29       76.85      2.49 o 
  -1   2   0      102.25       89.68      2.95 o 
   0   2   0     6253.62     5455.49     79.52 o 
   1   2   0     2100.26     2033.51     33.86 o 
   2   2   0      469.53      445.91      9.49 o 
   3   2   0      136.97      124.10      6.85 o 
   4   2   0        0.61        2.44      1.90 o 
   5   2   0        6.62        5.33      2.51 o 
   6   2   0        4.44       12.24      7.93 o 
   7   2   0        1.46       -5.64      7.60 o 
  -6   3   0        1.66        4.98     14.57 o 
  -5   3   0       25.97       30.43      9.26 o 
  -4   3   0        2.11       -0.59      1.53 o 
  -3   3   0      254.40      276.27     11.54 o 
  -2   3   0      532.09      553.22     13.10 o 
  -1   3   0     1185.64     1177.84     19.39 o 
   0   3   0       28.01       28.84      1.52 o 
   1   3   0     1005.44      965.57     17.78 o 
   2   3   0      177.46      164.47      4.36 o 
   3   3   0      498.13      528.49     11.07 o 
   4   3   0        4.72        1.68      1.41 o 
   5   3   0       38.88       34.22      3.20 o 
   6   3   0      289.33      333.27     15.48 o 
  -5   4   0       34.64       37.28      9.89 o 
  -4   4   0      206.25      236.35     19.51 o 
  -3   4   0      106.57      105.88     10.56 o 
  -2   4   0        1.24        2.58      1.58 o 
  -1   4   0      154.41      154.46      4.42 o 
   0   4   0     1050.67     1153.31     21.74 o 
   1   4   0      551.34      509.47      9.19 o 
   2   4   0        0.44       -0.34      1.03 o 
   3   4   0        0.29        0.33      0.61 o 
   4   4   0       44.21       53.79      4.57 o 
   5   4   0        7.62       11.71      4.13 o 
   6   4   0       46.07       48.89      7.27 o 
  -5   5   0       27.44       41.41     11.52 o 
  -4   5   0        7.39        4.58      7.87 o 
  -3   5   0       23.87       24.38      4.67 o 
  -2   5   0      105.85       94.01      6.48 o 
  -1   5   0        8.51        6.55      2.04 o 
   0   5   0       13.20        7.31      1.64 o 
   1   5   0        0.44       -0.42      1.05 o 
   2   5   0     1099.05     1116.21     22.63 o 
   3   5   0       77.67       72.17      6.14 o 
   4   5   0        0.12       -0.30      4.10 o 
   5   5   0       32.75       40.09      3.77 o 
   6   5   0        2.74        3.62      7.90 o 
  -4   6   0        4.04       16.04      9.50 o 
  -3   6   0        8.52       19.93      8.17 o 
  -2   6   0       76.37       66.30     13.36 o 
  -1   6   0       19.40       14.89      4.28 o 
   0   6   0        6.84        4.88      2.43 o 
   1   6   0        0.25       -0.45      1.52 o 
   2   6   0       37.43       40.21      3.35 o 
   3   6   0        4.42        3.26      5.22 o 
   4   6   0       18.16       16.04      6.88 o 
   5   6   0       43.94       35.74      8.87 o 
   6   6   0       15.69       21.32      9.53 o 
  -3   7   0        0.29        3.59      8.47 o 
  -2   7   0      142.08      136.22     13.69 o 
  -1   7   0      190.74      176.10     18.96 o 
   0   7   0       14.67        7.76      9.47 o 
   1   7   0        1.45        1.63      1.61 o 
   2   7   0      123.55      115.28     10.80 o 
   3   7   0      647.48      663.47     34.68 o 
   4   7   0        6.39       -1.63      6.85 o 
   5   7   0        0.27       -6.88      7.54 o 
   6   7   0       20.11       28.80     10.80 o 
  -3   8   0        4.88        0.66      8.81 o 
  -2   8   0       31.97       24.76      9.11 o 
  -1   8   0       40.08       43.20     10.99 o 
   0   8   0       84.23       72.40     11.85 o 
   1   8   0       16.09        8.80      3.55 o 
   2   8   0        0.02       -0.41      1.57 o 
   3   8   0      160.92      165.72     14.99 o 
   4   8   0        8.39        5.22      8.14 o 
   5   8   0        0.13       -1.96      9.14 o 
  -1   9   0       17.29       29.37      7.84 o 
   0   9   0        1.01        5.86      3.97 o 
   1   9   0       11.63       11.13      4.40 o 
   2   9   0        0.07        0.33      7.45 o 
   3   9   0       11.58       -0.66      7.15 o 
   4   9   0        6.48        4.22     13.33 o 
   0  10   0        4.75        4.30      5.31 o 
   1  10   0        7.56        6.48      8.75 o 
   2  10   0       27.89       21.38      9.71 o 
   3  10   0       10.86       -1.63      9.71 o 
  -3 -10   1        9.17        3.89      9.44 o 
  -2 -10   1       61.39       88.21     13.63 o 
  -1 -10   1        0.01       13.63      8.44 o 
  -4  -9   1        0.30        4.25     13.06 o 
  -3  -9   1        4.96        8.78      8.14 o 
  -2  -9   1        1.20       -0.33     10.37 o 
  -1  -9   1       18.05       14.52     10.59 o 
   0  -9   1        0.01        0.87      4.91 o 
   1  -9   1       68.68       66.85     23.95 o 
  -5  -8   1       29.09       37.64     12.12 o 
  -4  -8   1       36.52       25.48     12.09 o 
  -3  -8   1       52.96       34.86     11.07 o 
  -2  -8   1       24.06       22.42      3.96 o 
  -1  -8   1       11.73        7.86      3.64 o 
   0  -8   1       96.30      103.45     13.34 o 
   1  -8   1        6.13        8.45      4.46 o 
   2  -8   1       32.06       33.96      9.80 o 
   3  -8   1        1.52      -10.49     13.45 o 
  -6  -7   1        0.11        3.62      9.50 o 
  -5  -7   1       44.84       20.02     12.12 o 
  -4  -7   1       53.92       38.66     11.13 o 
  -3  -7   1        8.88       15.02      6.85 o 
  -2  -7   1        2.32       -0.51      1.89 o 
  -1  -7   1       29.47       30.27      4.06 o 
   0  -7   1        0.68       -0.65      2.54 o 
   1  -7   1      134.34      119.49      8.62 o 
   2  -7   1        0.03       -6.18      6.18 o 
   3  -7   1        1.89        8.17     11.46 o 
  -6  -6   1        0.99       -2.62      8.53 o 
  -5  -6   1       33.68       16.41      8.53 o 
  -4  -6   1        0.01       -2.62      4.58 o 
  -3  -6   1       16.00       11.57      3.77 o 
  -2  -6   1      477.17      485.36     10.99 o 
  -1  -6   1        0.01        1.50      1.61 o 
   0  -6   1      126.62      124.94      5.47 o 
   1  -6   1      147.16      159.80      7.52 o 
   2  -6   1       19.42        5.99      4.27 o 
   3  -6   1       62.94       78.86     10.83 o 
   4  -6   1        1.92       13.78      9.20 o 
  -5  -5   1       49.62       52.08      7.58 o 
  -4  -5   1        1.49        1.86      2.11 o 
  -3  -5   1       26.90       23.65      2.21 o 
  -2  -5   1      200.64      214.02      8.85 o 
  -1  -5   1       11.09       10.31      1.20 o 
   0  -5   1       17.03       17.08      2.76 o 
   1  -5   1       14.28       14.16      2.73 o 
   2  -5   1        9.66        7.33      3.65 o 
   3  -5   1      321.82      337.59     20.78 o 
   4  -5   1       11.34        0.66      7.24 o 
   5  -5   1       23.01        3.95      9.23 o 
  -6  -4   1        6.12        4.76      4.64 o 
  -5  -4   1        0.98        0.33      1.89 o 
  -4  -4   1       25.30       28.70      3.04 o 
  -3  -4   1       23.57       22.55      1.40 o 
  -2  -4   1       30.86       32.77      1.45 o 
  -1  -4   1     1007.60     1073.75     19.35 o 
   0  -4   1       12.62       10.92      1.79 o 
   1  -4   1     1146.66     1220.35     22.87 o 
   2  -4   1      188.08      177.31      6.07 o 
   3  -4   1       11.95        7.16      4.63 o 
   4  -4   1        1.72       -0.66      6.27 o 
   5  -4   1        9.39       12.21     11.55 o 
  -6  -3   1      133.13      152.29     10.07 o 
  -5  -3   1      103.75      119.60      9.84 o 
  -4  -3   1       48.00       45.84      2.86 o 
  -3  -3   1      962.25     1092.56     32.48 o 
  -2  -3   1        6.09        6.30      0.82 o 
  -1  -3   1      228.14      228.07      5.02 o 
   0  -3   1      975.70      970.48     15.38 o 
   1  -3   1      885.99      910.20     16.58 o 
   2  -3   1      111.08      119.27      3.93 o 
   3  -3   1        1.68        8.95      3.55 o 
   4  -3   1       66.38       54.56     10.07 o 
   5  -3   1      110.59       93.70     13.27 o 
   6  -3   1        8.82        9.92     10.59 o 
  -7  -2   1        2.22      -10.59     10.59 o 
  -6  -2   1        7.49        4.14      4.72 o 
  -5  -2   1      176.89      195.08      6.93 o 
  -4  -2   1       12.92       10.38      3.59 o 
  -3  -2   1       57.19       53.59      4.83 o 
  -2  -2   1     2433.23     2397.73     47.91 o 
  -1  -2   1     6353.76     5963.14    199.71 o 
   0  -2   1      244.72      234.37      6.72 o 
   1  -2   1      226.45      216.03      4.82 o 
   2  -2   1      226.06      212.76      5.66 o 
   3  -2   1       92.70      102.64      8.45 o 
   4  -2   1       18.77       20.24      2.67 o 
   5  -2   1       30.87       36.60     16.04 o 
   6  -2   1       41.61       29.19     10.62 o 
  -7  -1   1        8.74       25.54     10.28 o 
  -6  -1   1       61.02       44.82     13.41 o 
  -5  -1   1        7.33        5.19      2.92 o 
  -4  -1   1      222.06      221.83      7.89 o 
  -3  -1   1       58.97       60.76      3.14 o 
  -2  -1   1     1135.76     1097.51     27.40 o 
  -1  -1   1     1855.14     1800.22     44.64 o 
   0  -1   1       16.80       17.53      0.91 o 
   1  -1   1      228.47      169.00     27.28 o 
   2  -1   1      123.45      135.95      8.82 o 
   3  -1   1      466.71      474.08     28.36 o 
   4  -1   1       75.10       72.91      4.11 o 
   5  -1   1        4.02        4.75      5.81 o 
   6  -1   1        0.14       -6.97     10.95 o 
  -6   0   1        1.37       -5.97      6.30 o 
  -5   0   1       13.65       14.10      3.54 o 
  -4   0   1        0.32        1.93      2.16 o 
  -3   0   1      106.70      118.84      4.85 o 
  -2   0   1     3391.78     3137.45     74.93 o 
  -1   0   1     6426.71     5602.69    129.60 o 
   1   0   1        5.26        2.92      0.51 o 
   2   0   1       96.08       81.91      5.02 o 
   3   0   1       27.76       26.45      2.47 o 
   4   0   1      188.74      217.18      7.40 o 
   5   0   1       18.83       16.57      4.76 o 
  -6   1   1       77.27       64.09     11.97 o 
  -5   1   1       63.18       41.09      5.01 o 
  -4   1   1       51.58       42.68      3.64 o 
  -3   1   1        6.75        6.01      1.95 o 
  -2   1   1        0.06        0.64      1.51 o 
  -1   1   1      186.87      164.28      5.21 o 
   0   1   1     1196.88     1045.46     23.14 o 
   1   1   1     2820.28     2434.41     33.15 o 
   2   1   1       12.16        8.51      1.86 o 
   3   1   1      350.75      344.11     10.83 o 
   4   1   1       34.48       37.58      3.00 o 
   5   1   1       44.60       39.82      4.23 o 
   6   1   1        1.57       -4.64      5.97 o 
   7   1   1        0.15       -3.65     10.92 o 
  -6   2   1       69.55       79.89     13.60 o 
  -5   2   1        0.03        1.66      5.97 o 
  -4   2   1       84.23       73.07      4.87 o 
  -3   2   1        0.14        0.64      1.57 o 
  -2   2   1      996.78     1016.14     21.74 o 
  -1   2   1      676.33      601.76     13.56 o 
   0   2   1       66.03       63.34      1.59 o 
   1   2   1      125.74      105.11      2.57 o 
   2   2   1        0.57        0.04      0.51 o 
   3   2   1        1.85        1.67      1.23 o 
   4   2   1        0.49        0.54      1.48 o 
   5   2   1       46.87       46.28      4.23 o 
   6   2   1      136.03      124.37     13.90 o 
   7   2   1        5.02        6.60      7.27 o 
  -6   3   1        2.92       23.46      9.92 o 
  -5   3   1       11.79        8.93      7.93 o 
  -4   3   1        5.35        7.90      4.84 o 
  -3   3   1        3.90        2.67      1.22 o 
  -2   3   1        1.05        1.81      1.79 o 
  -1   3   1       37.87       36.07      2.37 o 
   0   3   1      687.18      677.49     10.20 o 
   1   3   1     1658.76     1606.74     22.74 o 
   2   3   1        0.00        0.32      2.43 o 
   3   3   1      163.65      160.95      5.95 o 
   4   3   1      203.88      216.77      8.34 o 
   5   3   1       86.47       89.69      5.38 o 
   6   3   1       15.74       22.96      4.28 o 
  -5   4   1        1.88        9.56     12.18 o 
  -4   4   1      307.15      346.91     13.52 o 
  -3   4   1       29.63       28.05      3.22 o 
  -2   4   1      846.48      924.19     23.81 o 
  -1   4   1       11.39       17.94      2.84 o 
   0   4   1     2129.33     2178.30     37.51 o 
   1   4   1      145.64      143.28      4.07 o 
   2   4   1       35.33       37.10      2.81 o 
   3   4   1        2.42        4.18      4.73 o 
   4   4   1       35.55       37.49      3.01 o 
   5   4   1       44.10       40.25      3.35 o 
   6   4   1        5.79        3.35      4.39 o 
  -5   5   1        4.44       -7.54      9.83 o 
  -4   5   1      181.13      183.33     18.73 o 
  -3   5   1      917.51     1027.38     33.98 o 
  -2   5   1       32.71       29.24      3.09 o 
  -1   5   1        0.11        0.98      1.31 o 
   0   5   1      289.40      297.08      7.18 o 
   1   5   1       20.22       23.17      1.89 o 
   2   5   1       37.12       28.25      6.82 o 
   3   5   1       42.77       36.25     10.07 o 
   4   5   1        3.67        6.69      7.68 o 
   5   5   1       22.97       25.69      3.78 o 
   6   5   1        0.69       -1.96      6.91 o 
  -4   6   1       12.31       13.72      9.47 o 
  -3   6   1      178.74      202.01      9.63 o 
  -2   6   1        8.43        3.97      2.81 o 
  -1   6   1       67.33       60.56      6.36 o 
   0   6   1        0.47       -1.33      1.46 o 
   1   6   1      125.86      119.91      4.57 o 
   2   6   1        2.62        1.32      1.82 o 
   3   6   1       32.72       32.62      4.60 o 
   4   6   1       36.85       24.16      8.47 o 
   5   6   1       15.43       18.64      9.50 o 
   6   6   1        1.48       -7.87      7.87 o 
  -4   7   1        0.21       -0.33      9.44 o 
  -3   7   1        4.73        0.00     11.07 o 
  -2   7   1        4.99       30.19      9.41 o 
  -1   7   1       18.49       17.07      4.44 o 
   0   7   1        1.77        0.85      2.39 o 
   1   7   1       18.63       17.17      2.58 o 
   2   7   1        0.68        1.54      1.18 o 
   3   7   1        5.47        0.66      5.52 o 
   4   7   1       27.60       25.39      8.14 o 
   5   7   1        4.93       -5.88      6.85 o 
   6   7   1        2.68       -6.21     12.76 o 
  -3   8   1       82.16       76.39     16.92 o 
  -2   8   1        0.00       19.81      8.11 o 
  -1   8   1       54.19       52.50      9.74 o 
   0   8   1      130.71      117.27      9.92 o 
   1   8   1        1.57        2.04      2.73 o 
   2   8   1       27.41       22.30      2.24 o 
   3   8   1       16.52       19.78      7.78 o 
   4   8   1      193.95      206.73     19.21 o 
   5   8   1        0.92       12.06     12.70 o 
  -2   9   1        5.86        5.22      9.44 o 
  -1   9   1        5.52       15.62      7.48 o 
   0   9   1        0.00       -3.97      3.97 o 
   1   9   1        2.88        2.73      5.49 o 
   2   9   1        8.66        9.08      8.08 o 
   3   9   1        2.26        0.33      7.78 o 
   4   9   1        0.26       14.26     13.63 o 
   0  10   1        0.00       11.70      8.44 o 
   1  10   1        5.49       -0.33      8.08 o 
   2  10   1       13.16       10.68      9.05 o 
   3  10   1        2.15       11.64     10.34 o 
  -2 -10   2       10.55        5.85     10.07 o 
  -1 -10   2       35.08       24.34     10.40 o 
  -4  -9   2       26.56       20.30     14.72 o 
  -3  -9   2       31.24       37.55     10.43 o 
  -2  -9   2       43.69       68.01     13.66 o 
  -1  -9   2       79.85       86.55     15.15 o 
   0  -9   2        1.54       -2.20      4.12 o 
   1  -9   2        3.30        0.00      6.88 o 
  -5  -8   2        5.15       22.32     11.49 o 
  -4  -8   2        1.16       -2.62     11.16 o 
  -3  -8   2        1.88        3.59      7.51 o 
  -2  -8   2       95.92      102.08      6.61 o 
  -1  -8   2       31.20       33.25     14.88 o 
   0  -8   2        6.97       10.34      8.97 o 
   1  -8   2        4.25       -1.18      5.22 o 
   2  -8   2        3.38       -3.59     10.46 o 
  -6  -7   2       14.04       16.10     11.52 o 
  -5  -7   2        5.10        0.33      7.87 o 
  -4  -7   2        7.74       -5.58      5.58 o 
  -3  -7   2      163.23      168.46      6.23 o 
  -2  -7   2       29.08       32.04      4.41 o 
  -1  -7   2        7.25        5.99      2.36 o 
   0  -7   2        8.16        5.54      2.76 o 
   1  -7   2        0.18        0.18      2.98 o 
   2  -7   2       13.30       16.29      7.81 o 
   3  -7   2       14.87       30.49      9.50 o 
  -6  -6   2        0.96       -9.86      9.86 o 
  -5  -6   2        6.02        2.62     10.53 o 
  -4  -6   2       81.73      121.54     13.15 o 
  -3  -6   2      490.82      566.80     12.06 o 
  -2  -6   2     1142.01     1248.57     25.46 o 
  -1  -6   2      136.46      147.11      4.33 o 
   0  -6   2      285.25      284.62     13.29 o 
   1  -6   2       18.14       15.51      2.77 o 
   2  -6   2        0.16        1.30      5.19 o 
   3  -6   2       36.95       49.46     12.79 o 
   4  -6   2        1.29       -1.66      9.53 o 
  -6  -5   2        7.26        4.95      8.56 o 
  -5  -5   2       19.62       18.81      2.58 o 
  -4  -5   2       70.82       70.52      3.05 o 
  -3  -5   2       52.59       53.51      2.48 o 
  -2  -5   2      408.90      440.90     10.01 o 
  -1  -5   2        3.82        3.06      1.69 o 
   0  -5   2      136.04      123.61      4.78 o 
   1  -5   2      180.22      184.56      6.86 o 
   2  -5   2      231.85      237.65     15.70 o 
   3  -5   2        1.49       -3.29      5.25 o 
   4  -5   2        0.00       11.52      8.56 o 
   5  -5   2        0.26       -9.26      9.26 o 
  -6  -4   2        1.91       -4.78      7.60 o 
  -5  -4   2       17.76       14.81      4.07 o 
  -4  -4   2        6.68        7.20      1.59 o 
  -3  -4   2        3.97        2.52      1.37 o 
  -2  -4   2      976.74     1051.06     19.38 o 
  -1  -4   2     1726.19     1830.16     32.84 o 
   0  -4   2       11.79       13.59      1.24 o 
   1  -4   2      158.31      183.95      9.85 o 
   2  -4   2       35.57       42.02      4.99 o 
   3  -4   2      307.34      304.97     14.30 o 
   4  -4   2      264.08      249.47     20.24 o 
   5  -4   2       26.80       12.24      9.26 o 
  -6  -3   2       65.12       66.34      7.24 o 
  -5  -3   2        7.88        5.78      2.48 o 
  -4  -3   2       92.75      103.90      4.53 o 
  -3  -3   2       88.61       96.16      6.48 o 
  -2  -3   2      768.34      820.38     21.47 o 
  -1  -3   2       41.35       48.87      2.48 o 
   0  -3   2      205.54      196.44      5.21 o 
   1  -3   2      271.40      292.29      7.56 o 
   2  -3   2       14.48       13.75      2.96 o 
   3  -3   2      380.08      391.08     14.67 o 
   4  -3   2        1.11       11.55      6.27 o 
   5  -3   2        6.77       -2.99      7.30 o 
   6  -3   2       10.54        9.62     10.62 o 
  -7  -2   2       14.68       15.26      8.29 o 
  -6  -2   2        1.46        2.67      4.38 o 
  -5  -2   2       94.94      104.74      5.78 o 
  -4  -2   2       37.53       35.84      5.80 o 
  -3  -2   2      330.26      372.23      9.55 o 
  -2  -2   2      229.00      234.87     14.37 o 
   0  -2   2      686.61      664.84     17.75 o 
   1  -2   2       54.09       37.77      3.05 o 
   2  -2   2        9.32        4.07      2.44 o 
   3  -2   2       39.65       37.34      2.05 o 
   4  -2   2       43.56       49.56      6.73 o 
   5  -2   2       71.47       49.43      8.96 o 
   6  -2   2        5.02       -1.00      8.63 o 
  -7  -1   2       10.81       -3.32      8.96 o 
  -6  -1   2       18.87       22.58     12.47 o 
  -5  -1   2       82.97       93.95      5.78 o 
  -4  -1   2        7.62        5.89      2.53 o 
  -3  -1   2      162.21      157.88     11.76 o 
  -2  -1   2      327.26      297.01      9.58 o 
  -1  -1   2       17.61       17.32      1.22 o 
   0  -1   2     1878.30     1755.66     42.28 o 
   1  -1   2     1567.09     1412.04     27.73 o 
   2  -1   2     1651.96     1704.23     29.92 o 
   3  -1   2      209.76      208.12      6.38 o 
   4  -1   2        0.77        1.02      1.04 o 
   5  -1   2       87.71       95.99      6.12 o 
   6  -1   2        6.49       -7.96      7.96 o 
  -6   0   2        1.42        2.85      4.59 o 
  -5   0   2       14.11        3.70      2.98 o 
  -4   0   2      107.92      106.87      5.70 o 
  -3   0   2      626.28      649.27     19.29 o 
  -2   0   2      683.33      688.61     19.89 o 
  -1   0   2     1505.24     1365.92     33.48 o 
   1   0   2       65.07       61.60      1.95 o 
   2   0   2      216.00      200.99      4.57 o 
   3   0   2        8.52        4.93      1.43 o 
   4   0   2        2.33        1.14      2.16 o 
   5   0   2        0.85        1.46      4.68 o 
  -6   1   2        1.60        4.31      7.99 o 
  -5   1   2        6.68        1.53      3.50 o 
  -4   1   2      501.91      521.92     14.48 o 
  -3   1   2      102.56       98.71      5.76 o 
  -2   1   2      177.93      185.20      7.13 o 
  -1   1   2      336.34      275.64      8.24 o 
   0   1   2        0.45        1.08      0.56 o 
   1   1   2      835.22      739.55     15.15 o 
   2   1   2      627.10      568.71     10.49 o 
   3   1   2       73.60       76.57      3.36 o 
   4   1   2      109.19      115.72      5.33 o 
   5   1   2      386.61      456.92     22.43 o 
   6   1   2        5.47        1.78      5.47 o 
   7   1   2        5.92        9.95      8.63 o 
  -6   2   2       14.76       24.88      9.62 o 
  -5   2   2        0.73        1.35      3.65 o 
  -4   2   2        3.10        2.32      2.44 o 
  -3   2   2        2.90        1.87      1.95 o 
  -2   2   2       26.22       25.53      4.57 o 
  -1   2   2      940.37      902.65     19.56 o 
   0   2   2     1106.76     1120.06     19.91 o 
   1   2   2        0.18       -0.27      0.27 o 
   2   2   2      121.61      107.62      2.90 o 
   3   2   2        0.56       -1.15      1.15 o 
   4   2   2       29.50       29.08      3.20 o 
   5   2   2      173.00      192.29     10.08 o 
   6   2   2       61.70       63.76     10.09 o 
   7   2   2        4.50        2.32      7.63 o 
  -6   3   2       41.66       50.24     13.24 o 
  -5   3   2       60.18       62.52     12.91 o 
  -4   3   2       93.65      102.25      4.85 o 
  -3   3   2       29.33       28.79      3.28 o 
  -2   3   2      163.81      181.57      9.56 o 
  -1   3   2       10.98        8.92      1.66 o 
   0   3   2      132.65      132.18      3.73 o 
   1   3   2        0.87        0.88      0.42 o 
   2   3   2     1752.85     1749.36     48.49 o 
   3   3   2      269.71      297.38      7.13 o 
   4   3   2        1.30       -0.73      1.45 o 
   5   3   2        2.86        0.69      2.30 o 
   6   3   2        1.49        3.99      3.25 o 
  -5   4   2        5.89       -2.62      8.56 o 
  -4   4   2        5.59       -0.74      1.77 o 
  -3   4   2      113.22      122.10      6.90 o 
  -2   4   2       67.35       57.57      2.82 o 
  -1   4   2        0.32        3.89      2.44 o 
   0   4   2       32.63       37.74      1.54 o 
   1   4   2       35.84       34.63      1.49 o 
   2   4   2      769.04      773.14     17.87 o 
   3   4   2        7.99        4.99      3.01 o 
   4   4   2      119.65      119.39      3.93 o 
   5   4   2       29.80       23.55      2.64 o 
   6   4   2        0.10       -3.51      3.62 o 
  -5   5   2       38.32       43.55     12.12 o 
  -4   5   2      117.40       72.68     11.46 o 
  -3   5   2        8.85        6.91      3.81 o 
  -2   5   2      190.36      172.67      8.85 o 
  -1   5   2        6.02        5.86      1.60 o 
   0   5   2       58.05       54.82      2.30 o 
   1   5   2       88.02       90.37      2.75 o 
   2   5   2       84.63       71.45      5.28 o 
   3   5   2       15.58       21.07      4.13 o 
   4   5   2        0.83       -1.66      3.30 o 
   5   5   2        0.00        1.58      0.98 o 
   6   5   2       13.90       16.41      8.20 o 
  -4   6   2       19.15        9.11      9.11 o 
  -3   6   2        7.77        6.37      3.14 o 
  -2   6   2       39.20       36.22      3.49 o 
  -1   6   2        8.15        6.16      2.20 o 
   0   6   2        5.04        3.51      1.62 o 
   1   6   2      210.99      183.81      8.84 o 
   2   6   2      101.63      103.08      4.02 o 
   3   6   2       62.58       48.76      5.79 o 
   4   6   2        1.07       -1.63      5.22 o 
   5   6   2       17.93       13.72      7.18 o 
   6   6   2       70.51       98.22     14.08 o 
  -4   7   2        5.55       19.78     10.71 o 
  -3   7   2       35.71       29.19     10.04 o 
  -2   7   2       20.15       14.91      3.18 o 
  -1   7   2        1.39        5.55      4.31 o 
   0   7   2        2.52        6.44      2.28 o 
   1   7   2      205.11      201.63      9.82 o 
   2   7   2      158.57      160.05      6.93 o 
   3   7   2      234.57      235.95     17.55 o 
   4   7   2        0.02       13.00     10.40 o 
   5   7   2        6.62       -0.33      7.18 o 
   6   7   2       56.10       83.27     14.05 o 
  -3   8   2        4.09        4.19      8.75 o 
  -2   8   2       56.91       72.50     12.30 o 
  -1   8   2        7.46        6.48      5.49 o 
   0   8   2       56.27       59.56      7.09 o 
   1   8   2       12.68       12.90      2.82 o 
   2   8   2       13.59       13.91      2.99 o 
   3   8   2      246.91      243.83     19.15 o 
   4   8   2       27.63       22.08      9.41 o 
   5   8   2       10.04       12.36      9.11 o 
  -2   9   2       12.29       22.38     14.60 o 
  -1   9   2       27.56       38.33     11.37 o 
   0   9   2        1.68       -2.04      4.06 o 
   1   9   2        0.05       -1.15      7.45 o 
   2   9   2        3.11        5.19      7.78 o 
   3   9   2        0.56        1.63      7.75 o 
   4   9   2       11.74        9.08      9.71 o 
   0  10   2        1.87        3.26      8.44 o 
   1  10   2       22.18        6.48      9.38 o 
   2  10   2        4.29       -0.63      8.72 o 
   3  10   2       16.38        4.86     10.34 o 
  -4  -9   3       11.56        1.63     10.16 o 
  -3  -9   3       38.06       26.21     10.16 o 
  -2  -9   3       42.61       46.65     12.39 o 
  -1  -9   3        0.77       -0.93      4.04 o 
   0  -9   3       24.49       26.98     10.98 o 
   1  -9   3        0.06        3.92     11.13 o 
  -5  -8   3       47.34       35.89     12.85 o 
  -4  -8   3       18.61       12.70     16.42 o 
  -3  -8   3      133.22      132.88     13.48 o 
  -2  -8   3       21.69       16.94      2.47 o 
  -1  -8   3        5.25        4.29      3.32 o 
   0  -8   3        0.16        5.02      6.44 o 
   1  -8   3       17.67       17.67      4.78 o 
   2  -8   3        7.23       -2.29      9.17 o 
  -5  -7   3        3.41        3.62      7.57 o 
  -4  -7   3       21.74       29.58      8.53 o 
  -3  -7   3        3.66        0.06      1.92 o 
  -2  -7   3      170.04      167.64      5.00 o 
  -1  -7   3        5.94        9.98      2.42 o 
   0  -7   3       18.04        8.51      3.10 o 
   1  -7   3        6.96        0.80      3.07 o 
   2  -7   3       32.76       47.50      9.11 o 
   3  -7   3        1.36       -6.24     11.16 o 
  -6  -6   3        3.92        4.61     10.22 o 
  -5  -6   3      103.42      102.39     12.52 o 
  -4  -6   3       33.40       36.22      2.21 o 
  -3  -6   3      301.41      318.31      7.91 o 
  -2  -6   3      481.79      521.27     14.50 o 
  -1  -6   3      123.72      123.79      5.57 o 
   0  -6   3       71.84       83.82      6.60 o 
   1  -6   3        0.76        4.50      2.66 o 
   2  -6   3        1.85       10.04      6.15 o 
   3  -6   3       12.69       18.34      8.84 o 
   4  -6   3        0.39       -4.95      9.23 o 
  -6  -5   3       52.79       46.53     12.55 o 
  -5  -5   3       13.60        8.53      2.36 o 
  -4  -5   3      135.12      150.10      8.99 o 
  -3  -5   3        4.35        3.43      1.86 o 
  -2  -5   3      121.33      124.97      7.70 o 
  -1  -5   3      155.18      170.36      5.11 o 
   0  -5   3        6.51        5.10      1.25 o 
   1  -5   3       17.79       12.43      2.20 o 
   2  -5   3       14.80        3.34      4.84 o 
   3  -5   3       12.42       26.21      8.20 o 
   4  -5   3        5.10        9.89      8.90 o 
  -6  -4   3        0.17        1.35      4.31 o 
  -5  -4   3        5.58        4.68      3.61 o 
  -4  -4   3        1.03       -0.36      1.90 o 
  -3  -4   3       90.76       94.69      3.93 o 
  -2  -4   3      865.64      922.90     24.50 o 
  -1  -4   3       21.36       16.68      1.94 o 
   0  -4   3      153.55      160.55      5.12 o 
   1  -4   3       75.10       62.52      3.18 o 
   2  -4   3        0.05        4.15      3.52 o 
   3  -4   3      765.12      821.07     30.34 o 
   4  -4   3       26.15       20.81      7.93 o 
   5  -4   3        0.56       -1.66     11.91 o 
  -6  -3   3        0.31       -4.98     10.45 o 
  -5  -3   3       11.98       10.43      3.13 o 
  -4  -3   3       45.06       42.08      3.21 o 
  -3  -3   3      186.53      177.18     20.99 o 
  -2  -3   3      267.80      299.60      9.20 o 
  -1  -3   3     1352.99     1417.57     36.80 o 
   0  -3   3       27.55       33.81      2.55 o 
   1  -3   3      254.66      256.76      6.89 o 
   2  -3   3        6.97        4.15      2.63 o 
   3  -3   3        6.34        0.05      4.02 o 
   4  -3   3       50.49       60.77      9.92 o 
   5  -3   3        4.34      -10.28     10.28 o 
  -7  -2   3       22.07       -9.35     14.32 o 
  -6  -2   3       34.87       34.99      5.90 o 
  -5  -2   3      187.71      213.35      9.23 o 
  -4  -2   3       56.52       54.99      3.65 o 
  -3  -2   3      278.98      299.03     10.30 o 
  -2  -2   3      517.97      569.87     16.12 o 
  -1  -2   3      102.73       97.51      9.83 o 
   0  -2   3      262.45      246.27      8.63 o 
   1  -2   3     1237.82     1182.84     35.89 o 
   2  -2   3      170.44      160.57      5.62 o 
   3  -2   3      244.81      258.75     14.37 o 
   4  -2   3       14.07       12.33      7.16 o 
   5  -2   3       38.78       34.50      9.62 o 
   6  -2   3        2.76        4.31      9.29 o 
  -7  -1   3       32.62       16.03      7.45 o 
  -6  -1   3      288.33      331.89     15.86 o 
  -5  -1   3       58.18       59.80      5.64 o 
  -4  -1   3        0.07       -1.81      2.47 o 
  -3  -1   3       89.82       75.88     11.25 o 
  -2  -1   3        2.67        4.66      1.46 o 
  -1  -1   3     1687.60     1609.73     40.64 o 
   0  -1   3      241.06      242.88      7.41 o 
   1  -1   3      112.31      101.55      4.08 o 
   2  -1   3      516.25      543.40     12.66 o 
   3  -1   3      268.27      277.20      7.60 o 
   4  -1   3       96.45       99.25      3.04 o 
   5  -1   3       20.45       25.13      7.96 o 
   6  -1   3       15.50        9.62      7.96 o 
  -6   0   3        1.68       -0.47      5.19 o 
  -5   0   3       98.32      108.62      6.57 o 
  -4   0   3        2.00        3.19      2.29 o 
  -3   0   3       79.85       87.12     14.61 o 
  -2   0   3       43.33       45.76      3.89 o 
  -1   0   3     4214.63     3837.86     91.02 o 
   0   0   3       68.31       66.71      2.08 o 
   1   0   3      469.83      441.31      9.63 o 
   2   0   3        9.04        9.63      0.83 o 
   3   0   3     1425.75     1451.92     24.78 o 
   4   0   3        6.05        6.37      1.28 o 
   5   0   3       45.07       46.47      4.07 o 
   6   0   3       65.39       53.80      9.65 o 
  -6   1   3        3.70        8.55      6.46 o 
  -5   1   3       19.85       12.59      6.15 o 
  -4   1   3       89.05      101.84      5.90 o 
  -3   1   3      243.26      241.67     10.09 o 
  -2   1   3     1687.61     1641.96     50.33 o 
  -1   1   3      779.51      727.97     19.68 o 
   0   1   3        3.05        3.00      1.76 o 
   1   1   3     5509.28     5066.65     82.52 o 
   2   1   3      145.84      136.25      2.95 o 
   3   1   3       32.73       25.34      1.62 o 
   4   1   3       73.99       77.84      4.16 o 
   5   1   3      114.41      128.18      5.50 o 
   6   1   3        0.08        4.06      3.79 o 
  -6   2   3       12.54       18.97      6.04 o 
  -5   2   3       70.00       63.68      7.51 o 
  -4   2   3       25.81       16.38      3.06 o 
  -3   2   3      184.30      194.17      8.88 o 
  -2   2   3       30.50       30.28      3.97 o 
  -1   2   3      185.86      175.41      6.33 o 
   0   2   3     2324.53     2171.20     43.97 o 
   1   2   3      460.20      421.61      7.53 o 
   2   2   3        4.39        2.64      0.70 o 
   3   2   3       14.23       12.24      2.08 o 
   4   2   3      292.89      295.28      9.48 o 
   5   2   3      276.82      306.36     10.38 o 
   6   2   3        0.85       -3.60      4.98 o 
   7   2   3        0.29       -4.64      6.80 o 
  -6   3   3       28.42       28.77     14.57 o 
  -5   3   3        2.24        7.26      6.30 o 
  -4   3   3       46.25       42.33      4.78 o 
  -3   3   3        9.09       10.10      3.61 o 
  -2   3   3      130.62      125.03     11.24 o 
  -1   3   3       11.69       12.92      1.67 o 
   0   3   3       33.46       29.90      1.63 o 
   1   3   3       15.67       13.08      0.81 o 
   2   3   3      132.47      141.85      4.10 o 
   3   3   3       88.64       79.64      2.53 o 
   4   3   3        2.25        2.31      1.36 o 
   5   3   3      245.20      294.60     15.84 o 
   6   3   3      324.31      384.32     26.10 o 
  -5   4   3        2.00        4.61      8.90 o 
  -4   4   3      211.21      235.01      8.31 o 
  -3   4   3       84.89       90.82      7.02 o 
  -2   4   3      254.58      254.71     16.86 o 
  -1   4   3      339.74      340.33      9.84 o 
   0   4   3        3.08        3.41      1.00 o 
   1   4   3        1.52       -0.22      1.51 o 
   2   4   3       17.25       15.02      1.99 o 
   3   4   3      277.48      260.44     10.78 o 
   4   4   3      228.36      245.32      6.67 o 
   5   4   3       74.06       80.27      3.85 o 
   6   4   3        0.02       -2.90      2.90 o 
  -5   5   3       23.73       20.93     10.46 o 
  -4   5   3        0.10       -3.26     10.80 o 
  -3   5   3       42.42       42.22      4.31 o 
  -2   5   3       90.11       88.75      3.07 o 
  -1   5   3      113.95      121.31      5.50 o 
   0   5   3        2.26        1.73      0.94 o 
   1   5   3       37.00       36.82      2.22 o 
   2   5   3      157.33      149.51      5.83 o 
   3   5   3        0.02        2.86      2.95 o 
   4   5   3       10.87        6.90      4.45 o 
   5   5   3      109.84      122.28      6.99 o 
  -4   6   3       14.87        0.97     12.33 o 
  -3   6   3        2.60        1.12      3.42 o 
  -2   6   3      100.60      105.20      6.83 o 
  -1   6   3      268.69      277.55     11.67 o 
   0   6   3       11.15       10.90      1.68 o 
   1   6   3      407.85      404.73      8.69 o 
   2   6   3      143.43      127.83      7.29 o 
   3   6   3        8.65        6.48      5.19 o 
   4   6   3        9.63       -5.52      5.52 o 
   5   6   3       66.94       52.90      8.81 o 
   6   6   3        1.74       -8.17      8.17 o 
  -4   7   3        4.25       10.34     13.90 o 
  -3   7   3        0.51      -10.98     10.98 o 
  -2   7   3        3.42       -0.37      3.88 o 
  -1   7   3       14.13        9.84      3.06 o 
   0   7   3       12.96       10.85      2.21 o 
   1   7   3      278.25      273.03      7.77 o 
   2   7   3      876.84      996.43     48.02 o 
   3   7   3       52.47       38.24      8.44 o 
   4   7   3       22.47       16.89      7.48 o 
   5   7   3        0.23       -3.26      6.51 o 
   6   7   3      127.01      147.53     17.64 o 
  -3   8   3       23.16       18.70      9.98 o 
  -2   8   3       18.20       34.50     11.94 o 
  -1   8   3        1.55        3.06      5.01 o 
   0   8   3       12.58       12.68      2.58 o 
   1   8   3       51.64       46.99      8.68 o 
   2   8   3        5.74        6.46      1.22 o 
   3   8   3       13.93       23.64     10.04 o 
   4   8   3       18.30       -1.63      7.12 o 
   5   8   3        7.49       -2.93      8.78 o 
  -2   9   3        2.89       -8.72      8.72 o 
  -1   9   3       31.14       35.28      9.71 o 
   0   9   3        7.40        7.16      4.53 o 
   1   9   3       19.42       16.70      6.14 o 
   2   9   3        0.12        5.19      7.12 o 
   3   9   3        1.17        2.26      8.08 o 
   4   9   3       61.35       75.36     12.94 o 
   0  10   3        0.42        3.24      5.25 o 
   1  10   3      136.53      143.76     20.75 o 
   2  10   3       47.39       40.68     11.64 o 
   3  10   3       13.09       16.13     10.98 o 
  -4  -9   4        5.98        4.28     10.22 o 
  -3  -9   4       30.71       32.87     12.15 o 
  -2  -9   4        0.00       -3.29      7.84 o 
  -1  -9   4       13.75        9.11      6.01 o 
   0  -9   4       18.94       18.04     13.27 o 
   1  -9   4       28.60       44.63     10.19 o 
  -5  -8   4       24.96       18.43     10.53 o 
  -4  -8   4        1.93       10.19      7.24 o 
  -3  -8   4      100.96       91.83     10.93 o 
  -2  -8   4       28.51       27.75     12.24 o 
  -1  -8   4       26.63       14.44      7.48 o 
   0  -8   4        1.88        5.34      7.86 o 
   1  -8   4        3.51        0.33      9.38 o 
   2  -8   4        0.39       11.79     12.79 o 
  -5  -7   4       29.13       23.37      8.90 o 
  -4  -7   4       19.43        8.23      6.91 o 
  -3  -7   4      212.03      221.07      9.33 o 
  -2  -7   4       91.54       93.03      4.37 o 
  -1  -7   4       21.82       20.49      3.34 o 
   0  -7   4      284.12      272.55     14.77 o 
   1  -7   4       38.74       38.02      5.22 o 
   2  -7   4        0.02       -2.93      7.15 o 
   3  -7   4       11.55       25.00      9.86 o 
  -6  -6   4       18.31       12.88     10.56 o 
  -5  -6   4        3.98       -6.60      6.60 o 
  -4  -6   4      249.56      276.78     17.58 o 
  -3  -6   4      415.42      466.18     11.87 o 
  -2  -6   4      344.46      349.58      9.04 o 
  -1  -6   4       57.31       56.86      3.95 o 
   0  -6   4        1.25        2.26      1.14 o 
   1  -6   4        0.63       -1.52      2.15 o 
   2  -6   4       54.70       67.98      9.74 o 
   3  -6   4        0.00       -3.92      7.54 o 
   4  -6   4        5.30      -12.88     12.88 o 
  -6  -5   4       24.00       11.88      9.92 o 
  -5  -5   4       14.74        8.97      8.25 o 
  -4  -5   4        0.23       -0.46      1.82 o 
  -3  -5   4      326.05      350.01      9.72 o 
  -2  -5   4       12.43       11.01      1.78 o 
  -1  -5   4      168.09      163.42      5.72 o 
   0  -5   4       30.42       31.65      2.70 o 
   1  -5   4       18.89       15.12      2.43 o 
   2  -5   4      114.52      127.43      9.06 o 
   3  -5   4      117.91      103.38     14.11 o 
   4  -5   4        3.41       -2.99      8.59 o 
  -6  -4   4        0.99       -1.13      3.93 o 
  -5  -4   4        3.53        4.66      5.29 o 
  -4  -4   4       76.52       79.71      8.07 o 
  -3  -4   4       23.20       21.55      2.80 o 
  -2  -4   4      136.24      126.41      5.59 o 
  -1  -4   4      586.07      622.51     18.34 o 
   0  -4   4       20.33       21.66      2.27 o 
   1  -4   4      240.11      245.35     17.77 o 
   2  -4   4       84.06       77.03      6.63 o 
   3  -4   4      371.56      401.67     21.89 o 
   4  -4   4      114.73      154.83     15.59 o 
   5  -4   4        0.98        4.64      8.96 o 
  -6  -3   4       32.59       33.20      6.85 o 
  -5  -3   4        3.87        3.32      2.72 o 
  -4  -3   4        7.56        7.20      2.10 o 
  -3  -3   4      761.30      886.53     35.36 o 
  -2  -3   4      270.99      282.95      8.94 o 
  -1  -3   4     1101.99     1150.00     30.99 o 
   0  -3   4     1555.76     1691.79     41.63 o 
   1  -3   4        2.34        0.44      0.74 o 
   2  -3   4       51.11       55.17      4.10 o 
   3  -3   4       71.17       72.66      6.80 o 
   4  -3   4      277.21      365.09     24.37 o 
   5  -3   4        3.79        4.64      7.63 o 
  -7  -2   4       36.65       43.84      8.61 o 
  -6  -2   4        6.87       -2.54      5.49 o 
  -5  -2   4       84.49       92.60     10.73 o 
  -4  -2   4      366.68      408.11     17.07 o 
  -3  -2   4       17.75       26.16      7.07 o 
  -2  -2   4      115.08      126.44      5.33 o 
  -1  -2   4      114.89      135.64     13.04 o 
   0  -2   4      945.90      945.47     25.90 o 
   1  -2   4      130.43      125.80      5.66 o 
   2  -2   4        2.15        1.20      1.64 o 
   3  -2   4      114.71      122.61     17.10 o 
   4  -2   4       69.28       61.43      6.80 o 
   5  -2   4      103.22      114.54     13.99 o 
   6  -2   4        1.75        3.98      8.99 o 
  -6  -1   4       37.25       27.26     12.20 o 
  -5  -1   4       88.97       93.79      8.84 o 
  -4  -1   4      192.28      198.74     19.18 o 
  -3  -1   4      111.59      131.07     12.17 o 
  -2  -1   4      262.10      262.37     16.42 o 
  -1  -1   4      426.17      402.98     13.01 o 
   0  -1   4      155.01      154.35      5.21 o 
   1  -1   4       19.88       20.65      2.47 o 
   2  -1   4        1.47        0.43      1.70 o 
   3  -1   4        4.56        5.72      2.15 o 
   4  -1   4        4.56       -1.64      3.79 o 
   5  -1   4        0.00       -5.64      5.64 o 
   6  -1   4       30.63       26.93      9.32 o 
  -6   0   4      103.38       94.18      8.37 o 
  -5   0   4       10.14       12.88      3.60 o 
  -4   0   4       21.35       21.92      3.56 o 
  -3   0   4      265.31      282.43     10.01 o 
  -2   0   4      638.68      656.44     20.84 o 
  -1   0   4     2481.87     2404.40     65.25 o 
   0   0   4      705.78      663.55     19.79 o 
   1   0   4     3404.11     3240.43     62.72 o 
   2   0   4       24.16       21.89      1.15 o 
   3   0   4      317.08      362.77      9.68 o 
   4   0   4       46.85       39.52      6.83 o 
   5   0   4       21.59       16.26      5.97 o 
   6   0   4        3.48        0.00      6.63 o 
  -6   1   4        1.53        2.26      5.31 o 
  -5   1   4       71.22       66.55      6.97 o 
  -4   1   4       14.63       16.49      6.77 o 
  -3   1   4        2.51        1.98      2.39 o 
  -2   1   4       19.70       19.17      2.78 o 
  -1   1   4     4150.24     3942.34    167.90 o 
   0   1   4     2493.97     2428.93     80.54 o 
   1   1   4      771.90      762.46     16.11 o 
   2   1   4     1111.83     1124.19     20.33 o 
   3   1   4      317.90      315.44      6.50 o 
   4   1   4        5.47        5.78      1.80 o 
   5   1   4       72.60       79.16      4.34 o 
   6   1   4       38.24       50.09     10.75 o 
  -6   2   4        3.16        5.53      6.22 o 
  -5   2   4      178.89      164.05     10.62 o 
  -4   2   4        0.24        2.28      3.67 o 
  -3   2   4      173.84      178.11      8.78 o 
  -2   2   4       39.43       39.78      3.71 o 
  -1   2   4     1287.08     1306.12     33.19 o 
   0   2   4       17.05       17.03      1.42 o 
   1   2   4     4291.43     3914.41     75.88 o 
   2   2   4     1224.05     1201.22     29.92 o 
   3   2   4       23.41       21.64      1.57 o 
   4   2   4        5.70        4.45      1.55 o 
   5   2   4       53.94       62.13      3.87 o 
   6   2   4       11.42        5.68      3.50 o 
  -6   3   4        0.67       13.24     10.25 o 
  -5   3   4       51.52       41.28      6.42 o 
  -4   3   4       56.06       55.95      5.63 o 
  -3   3   4        0.07        4.27      3.38 o 
  -2   3   4       18.05       10.06      2.74 o 
  -1   3   4       11.99        9.43      3.12 o 
   0   3   4      201.68      188.77      5.64 o 
   1   3   4       66.42       66.52      3.12 o 
   2   3   4       74.11       79.51      2.25 o 
   3   3   4      435.52      418.08      9.88 o 
   4   3   4       42.36       41.43      2.53 o 
   5   3   4       23.09       26.00      3.22 o 
   6   3   4        0.63        3.65      5.79 o 
  -5   4   4        2.84        8.90      8.23 o 
  -4   4   4       38.34       34.07      3.66 o 
  -3   4   4        7.04       15.80      5.61 o 
  -2   4   4       57.88       54.15      4.05 o 
  -1   4   4      410.52      428.21     11.29 o 
   0   4   4      296.17      286.44      6.80 o 
   1   4   4      214.14      210.74      4.55 o 
   2   4   4      330.79      333.76      9.59 o 
   3   4   4       36.61       33.71      3.09 o 
   4   4   4       71.05       72.89      3.22 o 
   5   4   4        0.51       -0.67      2.02 o 
   6   4   4        0.26        1.01      3.80 o 
  -5   5   4       31.98       15.02     10.13 o 
  -4   5   4       35.23       14.05      7.84 o 
  -3   5   4       96.37       96.99      7.78 o 
  -2   5   4      171.22      183.27      7.30 o 
  -1   5   4      149.63      150.97      8.27 o 
   0   5   4      194.19      204.22      5.49 o 
   1   5   4      149.02      151.90      3.88 o 
   2   5   4        8.37        9.06      2.25 o 
   3   5   4        4.29        2.24      3.42 o 
   4   5   4      153.66      143.03     10.12 o 
   5   5   4        8.18        9.04      2.27 o 
   6   5   4       80.63       98.68     14.14 o 
  -4   6   4       69.54       81.70     12.67 o 
  -3   6   4        1.02        4.22      7.15 o 
  -2   6   4      209.09      232.01      9.44 o 
  -1   6   4       65.72       67.23      3.31 o 
   0   6   4       47.66       43.96      2.47 o 
   1   6   4      407.29      425.86      8.42 o 
   2   6   4      105.04      107.62      5.45 o 
   3   6   4        0.43        9.44      7.15 o 
   4   6   4       90.71       91.83     11.40 o 
   5   6   4       29.22       22.86      8.17 o 
   6   6   4       26.92       14.75      9.17 o 
  -4   7   4        9.97        2.90      9.35 o 
  -3   7   4        5.07        4.52      7.42 o 
  -2   7   4       20.79       23.20      3.66 o 
  -1   7   4        1.66       -0.85      2.42 o 
   0   7   4       21.87       14.17      2.90 o 
   1   7   4        4.10        4.55      1.39 o 
   2   7   4      357.20      399.94     17.47 o 
   3   7   4       38.32       28.89      7.15 o 
   4   7   4      171.13      190.05     17.25 o 
   5   7   4        2.01        0.97      7.18 o 
   6   7   4        6.01       -9.14     13.72 o 
  -3   8   4        2.48        3.53      9.29 o 
  -2   8   4        0.40        1.72      3.66 o 
  -1   8   4       20.73       15.31      4.44 o 
   0   8   4       61.05       47.86      3.85 o 
   1   8   4       89.85       91.22      5.48 o 
   2   8   4       46.40       47.54      6.36 o 
   3   8   4      116.44       97.50     11.34 o 
   4   8   4        0.16       -7.45      7.45 o 
   5   8   4        0.17       -7.78      7.78 o 
  -2   9   4        8.96        3.53     12.52 o 
  -1   9   4        6.31       16.31      5.06 o 
   0   9   4        3.83        8.99      3.95 o 
   1   9   4        0.00       -1.35      2.80 o 
   2   9   4      213.89      224.46     19.48 o 
   3   9   4        1.42       -1.93      8.08 o 
   4   9   4       73.15       70.18     12.61 o 
   0  10   4       91.57      125.19     14.39 o 
   1  10   4       24.85       22.68      9.71 o 
   2  10   4        4.05       -6.15      8.72 o 
   3  10   4        5.94        8.72     10.31 o 
  -3  -9   5        8.73        1.99      8.90 o 
  -2  -9   5        0.94       -7.54      8.20 o 
  -1  -9   5       20.27       16.32      8.59 o 
   0  -9   5        0.33       -4.37      4.37 o 
  -5  -8   5       37.80       -2.29      9.23 o 
  -4  -8   5       77.72       63.48     10.86 o 
  -3  -8   5       37.44       33.84      8.20 o 
  -2  -8   5        0.22       -1.26      2.78 o 
  -1  -8   5        0.27       -0.50      3.88 o 
   0  -8   5       38.87       19.69      6.57 o 
   1  -8   5        0.20        6.22      3.76 o 
   2  -8   5        9.31       14.45      8.87 o 
  -5  -7   5       40.98       41.86     11.22 o 
  -4  -7   5        3.62        9.86      9.53 o 
  -3  -7   5        7.85       -0.32      2.72 o 
  -2  -7   5      146.12      160.40      9.92 o 
  -1  -7   5        4.27        2.37      2.36 o 
   0  -7   5       81.46       85.13      9.66 o 
   1  -7   5        9.64        2.35      3.06 o 
   2  -7   5       99.47      110.23     14.36 o 
   3  -7   5        3.55      -13.51     13.51 o 
  -6  -6   5        2.39        3.65      9.92 o 
  -5  -6   5      105.17       94.97     13.84 o 
  -4  -6   5       21.00       21.21      2.61 o 
  -3  -6   5        5.98        8.61      2.55 o 
  -2  -6   5       77.83       73.34      3.74 o 
  -1  -6   5       96.25       90.56      4.49 o 
   0  -6   5        9.53        3.57      3.61 o 
   1  -6   5      185.23      171.50      8.82 o 
   2  -6   5       70.02       85.32     12.64 o 
   3  -6   5        0.03        5.58      8.20 o 
   4  -6   5        1.90       11.58      9.92 o 
  -6  -5   5        2.66        9.59     10.25 o 
  -5  -5   5        2.12       -0.88      2.84 o 
  -4  -5   5       41.94       42.72      3.39 o 
  -3  -5   5      501.04      589.49     19.40 o 
  -2  -5   5       72.70       73.00      3.88 o 
  -1  -5   5       50.57       56.22      6.68 o 
   0  -5   5       44.08       40.29      3.46 o 
   1  -5   5        0.79        0.93      0.88 o 
   2  -5   5       77.35       82.69      4.43 o 
   3  -5   5        8.53        9.47      7.18 o 
   4  -5   5        8.70       17.19      9.26 o 
  -6  -4   5        0.16        0.77      5.42 o 
  -5  -4   5        3.89        2.30      2.10 o 
  -4  -4   5       51.14       53.91      3.04 o 
  -3  -4   5        9.59        8.93      2.28 o 
  -2  -4   5      281.78      295.76     10.21 o 
  -1  -4   5        0.41        1.60      1.58 o 
   0  -4   5        0.23        0.84      1.65 o 
   1  -4   5       28.37       27.70      2.05 o 
   2  -4   5      173.00      173.63      9.94 o 
   3  -4   5       31.96       34.59      7.84 o 
   4  -4   5        1.02        5.61      7.27 o 
   5  -4   5        8.90        1.99     13.63 o 
  -6  -3   5        0.88        1.00      7.15 o 
  -5  -3   5       13.29        9.44      2.93 o 
  -4  -3   5       19.15       19.05      6.00 o 
  -3  -3   5       47.65       43.35      3.07 o 
  -2  -3   5      116.92      133.24      5.32 o 
  -1  -3   5      705.24      746.11     22.18 o 
   0  -3   5       83.71       83.46      4.89 o 
   1  -3   5       16.43       13.72      1.39 o 
   2  -3   5       69.43       78.79      5.42 o 
   3  -3   5      152.15      152.22     15.41 o 
   4  -3   5      262.11      302.27     19.72 o 
   5  -3   5        4.05        4.64      8.29 o 
  -6  -2   5       75.42       78.08      8.85 o 
  -5  -2   5      201.36      236.86      9.38 o 
  -4  -2   5      140.01      150.49     14.87 o 
  -3  -2   5      137.52      139.19      6.47 o 
  -2  -2   5      966.96     1111.15     29.37 o 
  -1  -2   5        0.01        1.73      1.73 o 
   0  -2   5       81.51       81.58      3.83 o 
   1  -2   5      351.04      360.06     11.31 o 
   2  -2   5       65.60       57.23      4.55 o 
   3  -2   5      376.05      401.26     11.89 o 
   4  -2   5       38.91       31.61      5.53 o 
   5  -2   5       76.15       89.72     11.67 o 
   6  -2   5        4.19       -5.01      8.66 o 
  -6  -1   5        1.19        5.97      5.22 o 
  -5  -1   5        0.04       -0.48      6.32 o 
  -4  -1   5        0.23       -1.14      2.29 o 
  -3  -1   5      782.65      827.48     32.19 o 
  -2  -1   5        4.39        5.92      3.20 o 
  -1  -1   5       21.38       21.49      2.67 o 
   0  -1   5       14.80       12.86      3.18 o 
   1  -1   5        7.36        7.17      1.68 o 
   2  -1   5       22.12       24.35      3.17 o 
   3  -1   5       23.43       23.93      4.14 o 
   4  -1   5      275.78      296.55     16.99 o 
   5  -1   5        6.77        5.31      6.30 o 
   6  -1   5       38.25       30.31     10.01 o 
  -6   0   5       54.71       56.94      7.34 o 
  -5   0   5       19.51       11.47      4.03 o 
  -4   0   5       16.76       19.76      3.96 o 
  -3   0   5        8.69        9.98      2.51 o 
  -2   0   5      320.51      346.88     10.47 o 
  -1   0   5     6850.27     6887.70    170.56 o 
   0   0   5     1742.21     1699.83     43.57 o 
   1   0   5       70.16       66.44      3.06 o 
   2   0   5        0.06        1.88      0.82 o 
   3   0   5      332.56      323.74      9.05 o 
   4   0   5      379.20      430.23     10.01 o 
   5   0   5        1.47       -0.94      4.38 o 
   6   0   5       22.16       28.98      9.32 o 
  -6   1   5        7.33        7.99      5.77 o 
  -5   1   5       49.78       35.07      7.77 o 
  -4   1   5       43.15       58.52     11.22 o 
  -3   1   5      217.93      195.44      8.75 o 
  -2   1   5      697.75      703.22     59.59 o 
  -1   1   5     1851.17     1786.66     83.85 o 
   0   1   5     2491.52     2460.70     63.37 o 
   1   1   5     3773.01     3751.19     72.03 o 
   2   1   5        0.81        1.30      0.91 o 
   3   1   5        8.71        7.13      1.49 o 
   4   1   5      843.71      906.07     18.81 o 
   5   1   5      331.70      406.08     12.28 o 
   6   1   5        5.07        4.34      5.67 o 
  -6   2   5        8.75        9.09      7.77 o 
  -5   2   5        2.50       -4.34      4.34 o 
  -4   2   5       46.88       48.48      6.14 o 
  -3   2   5       69.51       71.72      6.19 o 
  -2   2   5      279.75      286.15     21.22 o 
  -1   2   5      210.51      167.72      6.68 o 
   0   2   5        0.02        2.73      3.66 o 
   1   2   5       61.92       67.06      2.33 o 
   2   2   5     1195.37     1210.32     19.70 o 
   3   2   5      121.37      123.68      4.01 o 
   4   2   5      316.19      338.24     10.50 o 
   5   2   5       70.41       66.00      5.14 o 
   6   2   5        1.85        0.58      3.24 o 
  -6   3   5       10.33       16.26     11.28 o 
  -5   3   5        2.66       -3.05      3.73 o 
  -4   3   5      191.46      180.10     14.96 o 
  -3   3   5       11.84       10.25      4.51 o 
  -2   3   5      207.85      197.85     10.00 o 
  -1   3   5        0.00        1.67      1.37 o 
   0   3   5       55.15       50.04      2.61 o 
   1   3   5       27.99       27.19      2.35 o 
   2   3   5       97.03       88.97      3.41 o 
   3   3   5      125.48      126.81      5.37 o 
   4   3   5       12.90       14.06      2.16 o 
   5   3   5      790.39      922.08     24.99 o 
   6   3   5       23.11       23.60      6.06 o 
  -5   4   5       34.71       16.47      9.56 o 
  -4   4   5        1.84       -2.98      3.08 o 
  -3   4   5      195.20      211.89     13.57 o 
  -2   4   5        0.05       -0.90      1.93 o 
  -1   4   5      154.11      162.68      8.72 o 
   0   4   5       33.97       33.32      2.07 o 
   1   4   5       93.53       89.02      2.95 o 
   2   4   5        4.16        3.56      0.64 o 
   3   4   5       20.26       24.61      1.83 o 
   4   4   5        4.62        3.51      1.65 o 
   5   4   5       10.81       10.53      4.72 o 
   6   4   5        1.34       -4.61      7.60 o 
  -5   5   5       27.65       41.80     11.76 o 
  -4   5   5        8.24        5.95      3.14 o 
  -3   5   5       22.37       28.39     14.25 o 
  -2   5   5       78.67       79.29      4.93 o 
  -1   5   5       38.11       36.23      4.01 o 
   0   5   5       46.42       35.69      4.64 o 
   1   5   5      370.30      376.99     10.31 o 
   2   5   5        0.22        1.33      0.95 o 
   3   5   5      105.30       99.72      5.30 o 
   4   5   5       55.30       39.54      7.22 o 
   5   5   5       30.25       38.93      2.45 o 
   6   5   5       16.93        6.27      6.57 o 
  -4   6   5       92.08       96.47     14.26 o 
  -3   6   5        5.87        5.73      3.75 o 
  -2   6   5        0.06        0.51      2.80 o 
  -1   6   5      414.99      442.67     13.27 o 
   0   6   5       21.46       15.11      2.80 o 
   1   6   5       47.20       50.75      2.40 o 
   2   6   5      141.48      159.42      5.48 o 
   3   6   5      123.94      111.92      6.27 o 
   4   6   5      192.90      187.64     14.39 o 
   5   6   5       80.27       79.83     10.80 o 
   6   6   5       12.38        6.91     11.16 o 
  -4   7   5        2.31       -8.69      8.69 o 
  -3   7   5        4.46       -2.22      4.89 o 
  -2   7   5       83.95       79.08     22.24 o 
  -1   7   5        4.61        4.36      2.24 o 
   0   7   5        3.03        1.71      1.74 o 
   1   7   5        9.91        6.66      1.51 o 
   2   7   5        4.20        3.12      1.48 o 
   3   7   5        1.23        4.22      5.85 o 
   4   7   5       64.53       38.06      8.78 o 
   5   7   5       10.94        3.26      8.14 o 
   6   7   5        4.11        1.96      9.14 o 
  -3   8   5        0.14       -2.86      8.29 o 
  -2   8   5      156.06      180.68     11.39 o 
  -1   8   5       21.26       21.10      5.52 o 
   0   8   5       20.92       21.80      3.75 o 
   1   8   5       20.98       15.06      2.82 o 
   2   8   5       17.31       16.21      2.41 o 
   3   8   5        5.37        5.52      6.82 o 
   4   8   5       51.87      237.76     47.71 o 
   5   8   5        2.60        4.55     11.04 o 
  -2   9   5       12.97       22.68      9.89 o 
  -1   9   5        4.66        4.26      9.45 o 
   0   9   5       72.51       77.02      6.91 o 
   1   9   5      139.42      128.33      7.85 o 
   2   9   5        2.70       12.97      8.44 o 
   3   9   5        0.26       -2.59     11.01 o 
   4   9   5       83.08       76.66     12.94 o 
   0  10   5       69.94      113.63     13.33 o 
   1  10   5       30.00       30.76     11.01 o 
   2  10   5        0.07        3.56     10.01 o 
   3  10   5       19.55        7.42     10.31 o 
  -3  -9   6       15.45       27.10      7.13 o 
  -2  -9   6        0.01       -7.90      9.23 o 
  -1  -9   6        1.96        5.06      4.66 o 
   0  -9   6        6.18       -4.58      6.88 o 
  -4  -8   6       14.15       21.35      9.53 o 
  -3  -8   6       10.60        6.88      8.50 o 
  -2  -8   6        0.41        0.50      2.78 o 
  -1  -8   6        0.80        1.74      2.54 o 
   0  -8   6       20.65       18.31      6.54 o 
   1  -8   6        2.16        5.19     10.37 o 
   2  -8   6        1.88      -10.86     12.82 o 
  -5  -7   6        4.62       16.47      9.23 o 
  -4  -7   6       12.58       22.65      7.87 o 
  -3  -7   6       22.45       21.17      3.59 o 
  -2  -7   6       45.16       42.01      4.52 o 
  -1  -7   6        1.74        2.74      1.95 o 
   0  -7   6       31.94       33.06      2.95 o 
   1  -7   6       75.33       63.87     11.14 o 
   2  -7   6        1.44        0.97      7.81 o 
   3  -7   6       13.88        9.89      9.89 o 
  -5  -6   6        9.76        4.28      7.57 o 
  -4  -6   6       22.87       27.53      3.94 o 
  -3  -6   6        8.30        7.29      2.78 o 
  -2  -6   6       28.16       32.43      4.35 o 
  -1  -6   6       80.16       86.99      4.86 o 
   0  -6   6        0.97        0.99      1.80 o 
   1  -6   6        2.48        1.12      2.49 o 
   2  -6   6        0.03       -0.66      2.46 o 
   3  -6   6       14.37        7.21      8.20 o 
  -6  -5   6        0.54       -4.31      8.96 o 
  -5  -5   6        1.97        2.09      4.45 o 
  -4  -5   6       25.17       21.55      2.89 o 
  -3  -5   6       54.79       63.43      4.37 o 
  -2  -5   6        0.01       -1.35      2.76 o 
  -1  -5   6      270.99      286.83     11.07 o 
   0  -5   6        4.89        1.74      2.48 o 
   1  -5   6       74.18       71.54      6.27 o 
   2  -5   6       64.18       60.48      9.03 o 
   3  -5   6        9.91       19.27      7.84 o 
   4  -5   6       11.16        9.92     12.91 o 
  -6  -4   6        5.81       -5.83      5.83 o 
  -5  -4   6        4.23       -1.57      4.19 o 
  -4  -4   6        5.77        4.68      2.96 o 
  -3  -4   6       65.95       70.65      4.44 o 
  -2  -4   6        5.22        5.12      2.91 o 
  -1  -4   6        2.67        4.19      1.90 o 
   0  -4   6      163.14      160.17      7.11 o 
   1  -4   6      378.48      402.32     11.13 o 
   2  -4   6      206.73      205.76      5.87 o 
   3  -4   6      252.07      269.82     17.49 o 
   4  -4   6        3.00        4.61      7.93 o 
   5  -4   6        6.87       26.96     11.31 o 
  -6  -3   6        0.36       -0.28      6.25 o 
  -5  -3   6        1.41        1.14      3.39 o 
  -4  -3   6       78.31       92.49     13.42 o 
  -3  -3   6        5.92        9.35      3.74 o 
  -2  -3   6      125.66      114.13      5.65 o 
  -1  -3   6       40.84       46.08      3.79 o 
   0  -3   6      140.86      127.03      5.86 o 
   1  -3   6       89.89       99.47      6.21 o 
   2  -3   6       58.21       55.54      3.41 o 
   3  -3   6       78.71       91.36      5.19 o 
   4  -3   6      147.04      170.57     14.32 o 
   5  -3   6        7.82        6.66      8.32 o 
  -6  -2   6        4.67        1.32      5.31 o 
  -5  -2   6       12.89       13.84      6.53 o 
  -4  -2   6       95.65       98.12      6.34 o 
  -3  -2   6       40.72       43.63      3.61 o 
  -2  -2   6        0.93        1.43      1.76 o 
  -1  -2   6      545.38      584.67     18.53 o 
   0  -2   6      496.65      450.15     17.13 o 
   1  -2   6      467.50      489.25     14.64 o 
   2  -2   6        0.25        3.07      4.36 o 
   3  -2   6      394.90      419.78     12.39 o 
   4  -2   6      260.48      239.39     17.31 o 
   5  -2   6       81.14       60.86     10.68 o 
   6  -2   6        0.94       13.00      9.68 o 
  -6  -1   6        0.01        6.21      5.24 o 
  -5  -1   6        5.16        3.43      4.23 o 
  -4  -1   6      344.39      370.72     35.28 o 
  -3  -1   6      447.79      460.14     41.17 o 
  -2  -1   6       80.62       82.67      6.83 o 
  -1  -1   6      105.72       97.22      4.59 o 
   0  -1   6        1.70        5.12      6.95 o 
   1  -1   6      620.56      615.16     21.92 o 
   2  -1   6       45.51       43.27      1.92 o 
   3  -1   6      150.76      152.60      5.91 o 
   4  -1   6      412.04      452.41     13.32 o 
   5  -1   6       46.42       32.27      8.66 o 
   6  -1   6        0.99      -11.67     11.67 o 
  -6   0   6       22.55       24.95      6.73 o 
  -5   0   6       35.85       38.89      7.25 o 
  -4   0   6       19.90       17.70      3.77 o 
  -3   0   6       26.69       15.91      3.55 o 
  -2   0   6       31.06       29.71      5.43 o 
  -1   0   6     1213.49     1256.46     32.28 o 
   0   0   6       21.14       23.46      2.00 o 
   1   0   6      152.66      149.22      5.81 o 
   2   0   6      758.11      826.05     20.34 o 
   3   0   6       79.21       83.57      4.52 o 
   4   0   6       13.50       14.08      3.22 o 
   5   0   6       24.47       13.96      6.33 o 
   6   0   6        5.32       11.01      8.35 o 
  -6   1   6        2.35       10.56      5.93 o 
  -5   1   6       22.10       13.75      6.73 o 
  -4   1   6       42.80       38.71      5.34 o 
  -3   1   6       69.74       84.64      5.90 o 
  -2   1   6        0.01       -2.41      3.33 o 
  -1   1   6      193.65      190.69      6.94 o 
   0   1   6        1.64        2.37      1.11 o 
   1   1   6     1310.87     1326.57     28.36 o 
   2   1   6     1514.55     1561.68     27.42 o 
   3   1   6       53.44       48.97      2.09 o 
   4   1   6      215.42      228.75     11.85 o 
   5   1   6        1.69        0.54      1.72 o 
   6   1   6        0.70       14.36      9.35 o 
  -6   2   6        3.57        7.07      5.85 o 
  -5   2   6       25.34       15.29      5.08 o 
  -4   2   6        6.18        6.04      4.73 o 
  -3   2   6        1.19        4.84      4.70 o 
  -2   2   6        0.26        0.70      2.73 o 
  -1   2   6        6.28        6.92      2.79 o 
   0   2   6      423.91      431.44     14.04 o 
   1   2   6       21.21       28.47      1.78 o 
   2   2   6        8.41        7.54      1.05 o 
   3   2   6       15.82       12.90      1.45 o 
   4   2   6      221.12      222.66      6.64 o 
   5   2   6        2.35       -1.27      2.49 o 
   6   2   6        0.87       -4.34      5.67 o 
  -6   3   6        1.70        3.98     10.98 o 
  -5   3   6        0.00       -4.49      4.49 o 
  -4   3   6       11.30        9.65      6.30 o 
  -3   3   6       16.62        8.01      3.56 o 
  -2   3   6       74.24       86.58      6.20 o 
  -1   3   6       19.37       19.95      2.97 o 
   0   3   6       14.72       15.10      1.79 o 
   1   3   6       55.04       63.20      3.34 o 
   2   3   6       19.36       16.85      1.78 o 
   3   3   6      357.15      378.08      7.84 o 
   4   3   6      248.20      267.51      7.64 o 
   5   3   6       18.32       15.12      4.73 o 
   6   3   6       21.67       19.32      4.33 o 
  -5   4   6       36.80       23.40      9.89 o 
  -4   4   6       36.10       46.85      9.47 o 
  -3   4   6        0.01       -0.97      2.53 o 
  -2   4   6      209.76      201.74      7.33 o 
  -1   4   6      448.00      438.13     11.75 o 
   0   4   6        0.02       -0.62      1.47 o 
   1   4   6      199.79      208.76      6.55 o 
   2   4   6       10.82        6.57      1.16 o 
   3   4   6       87.19       92.48      2.91 o 
   4   4   6      144.18      151.42      7.02 o 
   5   4   6       30.77       30.83      7.31 o 
   6   4   6       90.49      111.40     12.58 o 
  -5   5   6       58.90       77.11     17.97 o 
  -4   5   6      132.91      160.09     10.96 o 
  -3   5   6       87.82      109.53     15.86 o 
  -2   5   6       30.17       22.19      3.48 o 
  -1   5   6       54.18       49.79      3.97 o 
   0   5   6        0.17       -1.39      1.66 o 
   1   5   6      763.50      784.01     17.72 o 
   2   5   6        0.50        0.57      1.07 o 
   3   5   6      364.38      396.27     12.69 o 
   4   5   6       16.02       12.30      4.09 o 
   5   5   6        0.01        1.08      1.27 o 
   6   5   6        2.55        5.94      6.60 o 
  -4   6   6       41.30       13.27     11.97 o 
  -3   6   6       28.57       17.49     10.04 o 
  -2   6   6      425.56      459.39     14.43 o 
  -1   6   6      350.71      357.66     10.93 o 
   0   6   6      412.26      421.91     10.25 o 
   1   6   6       28.00       24.35      2.44 o 
   2   6   6       80.02       77.33      5.71 o 
   3   6   6        0.95        7.80      3.19 o 
   4   6   6       49.37       32.39      7.54 o 
   5   6   6        0.04        1.00      6.54 o 
   6   6   6       60.74       38.45     10.86 o 
  -4   7   6       10.49        7.06     10.89 o 
  -3   7   6        3.89       -3.86      7.39 o 
  -2   7   6        4.35        6.12      6.12 o 
  -1   7   6      106.22      109.31      4.88 o 
   0   7   6       28.81       28.03      3.45 o 
   1   7   6      540.49      552.16     12.09 o 
   2   7   6       19.29       19.44      1.35 o 
   3   7   6       11.87        8.85      3.66 o 
   4   7   6       11.40       -1.96      6.18 o 
   5   7   6       29.86       21.23      8.50 o 
   6   7   6        0.00        6.88     13.42 o 
  -3   8   6        0.32       -4.46      8.59 o 
  -2   8   6        4.34        6.58      5.01 o 
  -1   8   6      264.33      294.89     13.58 o 
   0   8   6       82.07       90.38      4.68 o 
   1   8   6       35.53       34.58      3.26 o 
   2   8   6       42.16       38.46      3.14 o 
   3   8   6       12.72       12.36      7.81 o 
   4   8   6        5.36       -6.48     10.71 o 
   5   8   6       27.93        4.55      8.78 o 
  -2   9   6       25.02       53.68     11.76 o 
  -1   9   6       12.18        9.91      6.88 o 
   0   9   6       65.06       58.27     11.72 o 
   1   9   6       18.71       13.60      3.90 o 
   2   9   6        3.89       -0.19      4.92 o 
   3   9   6       29.99       23.31      9.41 o 
   4   9   6        8.90       -0.33     12.30 o 
   0  10   6       86.36       91.40      8.48 o 
   1  10   6        1.45       -2.22      5.55 o 
   2  10   6        0.22       -0.33      9.38 o 
   3  10   6        0.52       -2.90     10.01 o 
  -2  -9   7        0.12       -1.33      9.26 o 
  -1  -9   7       19.27       18.36      6.28 o 
  -4  -8   7        0.38       -2.29      7.21 o 
  -3  -8   7        7.20        0.97      6.21 o 
  -2  -8   7        0.26       -3.92      4.89 o 
  -1  -8   7        0.00       -3.17      3.17 o 
   0  -8   7        4.36        2.00      8.37 o 
   1  -8   7        7.22        9.71      8.11 o 
  -5  -7   7        5.87        0.00      8.56 o 
  -4  -7   7       13.52       -1.00      6.88 o 
  -3  -7   7        0.42       -0.20      3.41 o 
  -2  -7   7        0.00       -0.16      4.48 o 
  -1  -7   7        0.27        1.73      2.33 o 
   0  -7   7       10.91        9.29      6.50 o 
   1  -7   7       39.08       30.02      5.23 o 
   2  -7   7       14.36       29.25      9.77 o 
  -5  -6   7        3.14       -4.28      7.90 o 
  -4  -6   7      121.19      138.37      8.70 o 
  -3  -6   7      194.56      248.18     10.85 o 
  -2  -6   7      178.82      190.20      7.75 o 
  -1  -6   7      276.82      316.68     10.72 o 
   0  -6   7       34.59       41.92      3.92 o 
   1  -6   7        6.19        3.40      2.66 o 
   2  -6   7      112.60      128.35     14.26 o 
   3  -6   7        4.24       -2.29      8.20 o 
  -6  -5   7        3.47       -4.64      9.95 o 
  -5  -5   7        7.41        8.72      3.56 o 
  -4  -5   7        4.31       -0.65      8.96 o 
  -3  -5   7        0.00       -1.83      1.83 o 
  -2  -5   7      214.80      226.58      9.63 o 
  -1  -5   7       12.35        7.94      2.75 o 
   0  -5   7        2.74        1.34      4.01 o 
   1  -5   7       79.12       79.75      5.40 o 
   2  -5   7        4.60        2.76      3.35 o 
   3  -5   7       82.86       61.04     12.43 o 
   4  -5   7       14.20        8.93      9.26 o 
  -6  -4   7       25.87       36.43     14.52 o 
  -5  -4   7       23.05       22.84      3.89 o 
  -4  -4   7       40.99       46.91      7.92 o 
  -3  -4   7        0.03       -2.02      2.07 o 
  -2  -4   7       10.62        6.46      2.14 o 
  -1  -4   7        0.00       -1.34      2.24 o 
   0  -4   7      129.38      124.94     10.84 o 
   1  -4   7      273.12      290.71      9.59 o 
   2  -4   7     1468.28     1619.68     37.59 o 
   3  -4   7        1.96        3.59      6.18 o 
   4  -4   7       40.39       22.14      9.92 o 
   5  -4   7        0.13       -0.66      8.99 o 
  -6  -3   7        1.41       -4.95      4.95 o 
  -5  -3   7        4.52        0.19      3.25 o 
  -4  -3   7       24.32       27.87      3.85 o 
  -3  -3   7       12.82       12.35      3.06 o 
  -2  -3   7        1.93        2.33      1.99 o 
  -1  -3   7        0.59        0.00      1.28 o 
   0  -3   7        0.06       -2.12      2.12 o 
   1  -3   7       26.35       21.65      6.02 o 
   2  -3   7      893.32      961.75     22.58 o 
   3  -3   7     1084.18     1182.74     35.28 o 
   4  -3   7       15.39        0.33      7.27 o 
   5  -3   7       92.43      103.26     14.39 o 
  -6  -2   7        1.66        3.81      6.82 o 
  -5  -2   7      120.14      134.18     16.53 o 
  -4  -2   7       14.23        5.57      3.09 o 
  -3  -2   7       26.16       31.36      6.39 o 
  -2  -2   7      142.49      156.88      6.66 o 
  -1  -2   7        5.28        2.53      1.74 o 
   0  -2   7       21.06       22.26      2.75 o 
   1  -2   7       80.54       72.40      6.32 o 
   2  -2   7      858.75      895.35     27.16 o 
   3  -2   7      114.57      118.95      7.54 o 
   4  -2   7      143.83      166.91     10.06 o 
   5  -2   7       55.69       53.62     12.67 o 
  -6  -1   7       15.19       14.59      6.73 o 
  -5  -1   7       60.30       62.40      8.17 o 
  -4  -1   7        0.82        3.12      3.27 o 
  -3  -1   7       10.38        6.84      2.63 o 
  -2  -1   7      221.80      203.22      8.04 o 
  -1  -1   7       17.89       14.18      2.12 o 
   0  -1   7      972.13     1077.06     28.80 o 
   1  -1   7     1102.04     1208.43     31.05 o 
   2  -1   7        5.00        2.15      1.35 o 
   3  -1   7      103.58      101.67      6.65 o 
   4  -1   7      101.80      113.59      6.96 o 
   5  -1   7       42.46       31.30     10.34 o 
   6  -1   7        2.50        9.71      9.02 o 
  -6   0   7        1.48        0.20      6.59 o 
  -5   0   7        2.83        3.71      5.40 o 
  -4   0   7       28.54       25.38      8.63 o 
  -3   0   7      316.91      320.93     12.04 o 
  -2   0   7       65.10       62.18      4.08 o 
  -1   0   7      440.59      447.87     13.90 o 
   0   0   7      708.23      710.60     19.95 o 
   1   0   7     2541.62     2743.61     67.44 o 
   2   0   7      621.72      687.50     27.88 o 
   3   0   7       97.08       95.08      5.64 o 
   4   0   7        0.10       -2.38      2.84 o 
   5   0   7        6.95       15.65      6.33 o 
   6   0   7        4.40        5.37     11.04 o 
  -6   1   7        4.50        2.02      8.23 o 
  -5   1   7       52.44       58.26     10.10 o 
  -4   1   7        1.73        4.27      4.41 o 
  -3   1   7       14.64       14.93      6.11 o 
  -2   1   7     1399.26     1490.33     40.42 o 
  -1   1   7       68.89       63.01      3.84 o 
   0   1   7       23.28       22.09      2.56 o 
   1   1   7     1100.44     1183.21     26.28 o 
   2   1   7     1649.62     1731.00    116.73 o 
   3   1   7       14.64        7.53      2.00 o 
   4   1   7      162.75      181.30      7.59 o 
   5   1   7        1.44        3.40      3.58 o 
   6   1   7        0.12       -3.35      6.70 o 
  -6   2   7        6.28       -3.25      6.73 o 
  -5   2   7        7.65       -4.70      6.70 o 
  -4   2   7      193.42      227.00     15.32 o 
  -3   2   7      132.68      124.92      7.68 o 
  -2   2   7        1.01       -2.57      2.57 o 
  -1   2   7      230.39      223.32      7.88 o 
   0   2   7        8.73       10.78      2.02 o 
   1   2   7     1001.06     1006.37     22.68 o 
   2   2   7       69.31       74.41      2.84 o 
   3   2   7       42.03       35.67      2.31 o 
   4   2   7      261.42      283.36      7.75 o 
   5   2   7       23.59       18.31      2.91 o 
   6   2   7       29.41       30.88      4.31 o 
  -6   3   7       22.06       36.34     16.01 o 
  -5   3   7       46.86       46.30     19.83 o 
  -4   3   7      108.99      116.89     12.36 o 
  -3   3   7       57.36       59.33      5.93 o 
  -2   3   7       33.71       35.85      4.26 o 
  -1   3   7      478.09      479.52     15.81 o 
   0   3   7     1950.32     2057.67     44.33 o 
   1   3   7      414.52      433.71     10.77 o 
   2   3   7      692.23      741.07     13.93 o 
   3   3   7      134.41      136.94      3.88 o 
   4   3   7       10.92       10.53      2.35 o 
   5   3   7      127.16      140.55      7.03 o 
   6   3   7       21.95       18.03      6.33 o 
  -5   4   7        0.02        0.32      4.07 o 
  -4   4   7        0.01        7.93      9.59 o 
  -3   4   7       42.41       46.65      4.53 o 
  -2   4   7      317.27      326.90     10.78 o 
  -1   4   7        0.53       -1.73      1.73 o 
   0   4   7      175.91      207.96      6.60 o 
   1   4   7     1326.69     1406.66     29.88 o 
   2   4   7      216.46      241.78      6.08 o 
   3   4   7      117.15      132.86      3.87 o 
   4   4   7       35.64       29.32      2.40 o 
   5   4   7        7.38       11.47      4.61 o 
   6   4   7       45.84       54.83      8.59 o 
  -5   5   7       21.32       34.98     13.09 o 
  -4   5   7       17.19       -1.00      7.21 o 
  -3   5   7        9.47       10.97      4.46 o 
  -2   5   7       83.39       89.81      5.52 o 
  -1   5   7       62.71       61.32      5.17 o 
   0   5   7      432.40      445.18     12.33 o 
   1   5   7      341.37      356.51     10.45 o 
   2   5   7        5.51        6.99      1.52 o 
   3   5   7        0.15        2.14      0.90 o 
   4   5   7        1.67        2.88      1.66 o 
   5   5   7       56.40       59.75      4.07 o 
   6   5   7        0.89       -3.95      6.27 o 
  -4   6   7        3.12       -7.45      7.45 o 
  -3   6   7        4.27        1.30      6.82 o 
  -2   6   7      449.81      487.50     14.78 o 
  -1   6   7       94.17       92.02     14.09 o 
   0   6   7        1.35        0.60      2.11 o 
   1   6   7      214.06      224.92      6.13 o 
   2   6   7        0.88        0.04      1.05 o 
   3   6   7        8.78        0.73      3.21 o 
   4   6   7       28.88       20.02      6.57 o 
   5   6   7        0.43       -9.53      9.53 o 
  -4   7   7       23.23       31.36     16.01 o 
  -3   7   7        0.37        7.06      8.99 o 
  -2   7   7        0.15        0.63      5.46 o 
  -1   7   7      139.68      155.04      9.46 o 
   0   7   7      776.99      804.23     27.52 o 
   1   7   7      148.64      146.13      4.47 o 
   2   7   7      110.56      113.78      7.58 o 
   3   7   7        3.12        2.75      8.64 o 
   4   7   7        0.38        5.22      6.88 o 
   5   7   7       11.59       14.39      8.84 o 
   6   7   7        0.25        0.00      8.53 o 
  -3   8   7        0.40        5.70     12.70 o 
  -2   8   7       16.91       10.74      4.52 o 
  -1   8   7       15.33        2.55      5.73 o 
   0   8   7       40.81       29.36      3.96 o 
   1   8   7      259.50      273.80      8.13 o 
   2   8   7       14.91       19.34      1.78 o 
   3   8   7        5.83        1.46      4.61 o 
   4   8   7      187.36      174.49     16.62 o 
   5   8   7       19.63        1.96      8.81 o 
  -2   9   7        0.15       -6.33      8.87 o 
  -1   9   7      146.95      184.98     30.81 o 
   0   9   7        0.70        6.44      4.00 o 
   1   9   7       30.99       33.60      7.83 o 
   2   9   7        6.93        6.03      7.00 o 
   3   9   7       32.80       37.64     11.04 o 
   4   9   7       61.66       47.65     11.67 o 
   0  10   7        9.58        9.35      9.97 o 
   1  10   7        0.21       -0.68      5.95 o 
   2  10   7       32.78       22.65     11.34 o 
   3  10   7       10.68        7.42     10.68 o 
  -4  -8   8       68.03       72.83     12.43 o 
  -3  -8   8        0.34       -6.15      6.15 o 
  -2  -8   8        2.24        5.00      3.98 o 
  -1  -8   8        0.00        0.40      4.10 o 
   0  -8   8       33.48       25.92      9.27 o 
   1  -8   8       57.03       72.08     14.96 o 
  -5  -7   8        0.59       -8.87      9.53 o 
  -4  -7   8       24.70       17.58      8.47 o 
  -3  -7   8        1.70        1.12      2.85 o 
  -2  -7   8        4.21        3.76      3.18 o 
  -1  -7   8       90.52       91.41      6.87 o 
   0  -7   8       10.39       14.01      2.50 o 
   1  -7   8        0.25        3.81      8.97 o 
   2  -7   8      135.78      167.26     17.70 o 
  -5  -6   8        0.49       -2.29      8.23 o 
  -4  -6   8      106.74      131.46      8.99 o 
  -3  -6   8       43.22       33.11      4.61 o 
  -2  -6   8       12.12        6.47      4.08 o 
  -1  -6   8       26.55       17.89      6.44 o 
   0  -6   8       43.66       43.09      4.36 o 
   1  -6   8       10.40        9.75      3.54 o 
   2  -6   8       49.52       71.26     11.01 o 
   3  -6   8        2.12        3.62      8.20 o 
  -5  -5   8        1.29        0.72      5.28 o 
  -4  -5   8      147.37      161.92      8.58 o 
  -3  -5   8       96.03       88.04      6.86 o 
  -2  -5   8        9.39        8.24      3.56 o 
  -1  -5   8      426.48      463.32     16.58 o 
   0  -5   8      310.11      332.50     10.77 o 
   1  -5   8        9.11       11.00      2.52 o 
   2  -5   8      418.09      501.91     18.53 o 
   3  -5   8        3.52        5.22      7.51 o 
   4  -5   8        4.92       -8.29     12.94 o 
  -6  -4   8       25.20        4.64     10.65 o 
  -5  -4   8        1.58        0.33      4.67 o 
  -4  -4   8        0.99       -1.44      2.95 o 
  -3  -4   8       35.20       32.64      3.50 o 
  -2  -4   8       11.45        7.03      2.26 o 
  -1  -4   8      166.19      163.58      8.04 o 
   0  -4   8      302.64      329.24     12.51 o 
   1  -4   8        9.98        6.98      2.84 o 
   2  -4   8       29.78       33.07      2.73 o 
   3  -4   8        9.70       12.53      3.36 o 
   4  -4   8        0.21        7.27      8.26 o 
  -6  -3   8        2.65        2.46      5.47 o 
  -4  -3   8       38.30       33.08      4.40 o 
  -3  -3   8        3.46        0.60      5.26 o 
  -2  -3   8      393.46      436.86     15.98 o 
  -1  -3   8        3.62        0.47      1.80 o 
   0  -3   8      157.87      152.31      9.56 o 
   1  -3   8      280.59      309.90     12.10 o 
   2  -3   8      555.86      586.18     18.54 o 
   3  -3   8       25.13       23.36      5.41 o 
   4  -3   8       32.10       20.48      8.26 o 
   5  -3   8       15.32       25.03     10.68 o 
  -6  -2   8        6.32       -3.41      5.93 o 
  -5  -2   8       24.60       27.68      8.78 o 
  -4  -2   8       92.30      105.01      6.70 o 
  -3  -2   8       10.91        5.52      5.37 o 
  -2  -2   8      134.61      145.53      6.61 o 
  -1  -2   8       60.82       59.86      3.88 o 
   0  -2   8      684.07      699.97     22.59 o 
   1  -2   8        0.43       -2.73      4.48 o 
   2  -2   8      183.59      196.56      9.17 o 
   3  -2   8      135.17      137.29      7.19 o 
   4  -2   8        0.14        1.89      3.95 o 
   5  -2   8       35.10       38.36     10.01 o 
  -6  -1   8       21.28       37.72      7.48 o 
  -5  -1   8        0.08       -5.76      5.76 o 
  -4  -1   8      429.95      475.98     46.47 o 
  -3  -1   8       38.89       43.69      4.39 o 
  -2  -1   8      291.62      302.87     10.43 o 
  -1  -1   8       37.31       43.83      3.35 o 
   0  -1   8      308.12      279.82      9.86 o 
   1  -1   8      140.61      149.08      6.82 o 
   2  -1   8      145.32      155.54      5.54 o 
   3  -1   8       44.03       36.36      4.55 o 
   4  -1   8        7.28        4.73      3.10 o 
   5  -1   8        1.23       10.01      7.03 o 
   6  -1   8       49.66       54.98     13.09 o 
  -6   0   8        4.07        4.36      9.45 o 
  -5   0   8       17.01        6.09      5.76 o 
  -4   0   8       39.71       42.86      5.38 o 
  -3   0   8      256.71      266.94     11.75 o 
  -2   0   8      544.19      614.98     22.48 o 
  -1   0   8       77.94       87.32      4.49 o 
   0   0   8      119.16      117.55      5.40 o 
   1   0   8        2.04        2.21      1.69 o 
   2   0   8      981.57     1046.25     23.76 o 
   3   0   8        0.11       -0.41      1.48 o 
   4   0   8      269.92      308.48     11.24 o 
   5   0   8        9.52        7.79      5.25 o 
   6   0   8        1.71       12.76      9.05 o 
  -6   1   8        8.39       11.17      8.81 o 
  -5   1   8       22.05       19.60     10.13 o 
  -4   1   8       18.56       16.55      4.61 o 
  -3   1   8       52.05       51.91      5.15 o 
  -2   1   8      830.78      879.36     55.66 o 
  -1   1   8     1079.26     1151.48     32.58 o 
   0   1   8       32.41       20.75      3.51 o 
   1   1   8      244.06      259.68      8.77 o 
   2   1   8       26.16       27.34      3.61 o 
   3   1   8       19.40       24.34      2.43 o 
   4   1   8       38.64       38.20      8.43 o 
   5   1   8       17.76       18.76      8.41 o 
   6   1   8        1.33        3.68      7.39 o 
  -6   2   8        7.26       11.68      6.72 o 
  -5   2   8       40.33       26.90      9.41 o 
  -4   2   8       18.87       14.11      6.06 o 
  -3   2   8      470.90      483.33     17.61 o 
  -2   2   8        0.71        2.10      2.29 o 
  -1   2   8     3269.92     3661.98     90.15 o 
   0   2   8       27.27       21.33      2.57 o 
   1   2   8      104.07       94.22      3.70 o 
   2   2   8     1015.91      982.45     56.30 o 
   3   2   8      407.87      420.56      9.85 o 
   4   2   8       41.90       38.75      3.22 o 
   5   2   8      116.04      130.89      6.09 o 
   6   2   8        0.12       -5.70      8.38 o 
  -5   3   8       38.37       32.09      9.35 o 
  -4   3   8        3.67        0.33      5.67 o 
  -3   3   8       25.91       25.88      4.63 o 
  -2   3   8       83.99       83.43      9.65 o 
  -1   3   8      132.00      140.37      6.98 o 
   0   3   8      514.77      581.74     14.72 o 
   1   3   8        1.93        0.94      1.74 o 
   2   3   8      558.69      592.75     12.30 o 
   3   3   8        8.72        7.48      2.57 o 
   4   3   8      139.44      149.26      5.56 o 
   5   3   8       22.51       25.10      5.79 o 
   6   3   8        4.89        4.01      5.34 o 
  -5   4   8       12.76        7.16      5.44 o 
  -4   4   8        5.92       19.54      8.63 o 
  -3   4   8      675.01      741.75     29.03 o 
  -2   4   8       10.51        7.43      2.68 o 
  -1   4   8      171.10      194.01      7.30 o 
   0   4   8        9.95        5.60      1.90 o 
   1   4   8      205.57      217.69      6.41 o 
   2   4   8       44.08       49.86      3.03 o 
   3   4   8       40.41       38.64      4.19 o 
   4   4   8        0.08       -0.37      2.53 o 
   5   4   8       34.56       37.02      4.72 o 
   6   4   8       14.83       10.86      8.56 o 
  -5   5   8       14.37       16.04     11.13 o 
  -4   5   8        3.58       10.83     11.13 o 
  -3   5   8       10.10        6.97      3.89 o 
  -2   5   8     1212.40     1388.47     34.46 o 
  -1   5   8       19.57       16.72      2.78 o 
   0   5   8      153.86      156.67      5.94 o 
   1   5   8        3.26       -0.38      1.23 o 
   2   5   8       16.49       13.78      1.32 o 
   3   5   8       24.11       27.51      2.87 o 
   4   5   8        2.41        1.91      1.90 o 
   5   5   8       34.62       34.09      4.00 o 
   6   5   8       31.18       43.58      9.59 o 
  -4   6   8       33.82       47.29     12.00 o 
  -3   6   8        0.06       -6.82      6.82 o 
  -2   6   8       45.72       41.12      4.86 o 
  -1   6   8      872.92      989.65     25.17 o 
   0   6   8        5.15        6.20      2.44 o 
   1   6   8        3.48        0.87      1.40 o 
   2   6   8       73.93       79.32      3.91 o 
   3   6   8       14.41       10.22      3.42 o 
   4   6   8        2.27       -0.66      5.28 o 
   5   6   8       16.00       12.52      7.57 o 
   6   6   8        2.51       19.75      9.56 o 
  -3   7   8        0.13        0.33     10.59 o 
  -2   7   8       94.34      108.30     12.27 o 
  -1   7   8        1.14        3.55      3.95 o 
   0   7   8      312.08      331.11      9.60 o 
   1   7   8      375.30      404.11     10.17 o 
   2   7   8        1.25       -1.18      1.61 o 
   3   7   8        2.24        3.20      4.55 o 
   4   7   8        0.97       -7.21      7.21 o 
   5   7   8       17.72       18.37     10.83 o 
   6   7   8        0.85        9.53      9.53 o 
  -3   8   8       62.01       86.19     14.63 o 
  -2   8   8       28.99       26.56      5.76 o 
  -1   8   8      144.65      147.29      9.00 o 
   0   8   8        1.28        0.86      3.37 o 
   1   8   8       70.88       71.58      5.70 o 
   2   8   8        5.05        0.70      3.15 o 
   3   8   8        6.83        6.00      5.39 o 
   4   8   8        1.51       -0.66      7.84 o 
   5   8   8       12.67       21.86     10.10 o 
  -2   9   8        6.37        4.73      8.20 o 
  -1   9   8       72.32       60.51      7.14 o 
   0   9   8       15.95       19.12      9.73 o 
   1   9   8        6.99        0.90      4.70 o 
   2   9   8       26.42       27.53      8.86 o 
   3   9   8       15.72        3.03     10.77 o 
   4   9   8        2.13       -9.08      9.08 o 
   0  10   8       23.80       21.53      6.05 o 
   1  10   8       15.12       16.47     12.91 o 
   2  10   8        0.82       15.51      9.71 o 
   3  10   8        0.11       15.20     11.64 o 
  -3  -8   9        9.28        9.32      7.39 o 
  -2  -8   9        8.01        9.04      4.74 o 
  -1  -8   9       39.68       38.87     11.58 o 
   0  -8   9       18.02        9.07      7.37 o 
   1  -8   9       80.25      116.83     15.05 o 
  -4  -7   9        0.66        6.15     11.34 o 
  -3  -7   9       33.15       19.78      7.99 o 
  -2  -7   9       34.20       46.96      8.56 o 
  -1  -7   9       19.33       14.87      7.90 o 
   0  -7   9       12.10       13.40      3.31 o 
   1  -7   9       26.27       32.06      8.66 o 
   2  -7   9        6.35       14.02     13.69 o 
  -5  -6   9       20.42        0.00      9.86 o 
  -4  -6   9        9.42       12.79      4.92 o 
  -3  -6   9       29.62       20.93      5.16 o 
  -2  -6   9       29.93       22.71      4.63 o 
  -1  -6   9        2.80        5.14      3.17 o 
   0  -6   9       12.15       16.08      3.76 o 
   1  -6   9      238.29      263.13     25.33 o 
   2  -6   9       12.65       12.27      8.38 o 
   3  -6   9       29.53       29.58     11.52 o 
  -4  -5   9       45.87       34.92      7.57 o 
  -3  -5   9        1.26        1.40      2.63 o 
  -2  -5   9       12.27        8.14      3.19 o 
  -1  -5   9       57.57       61.04      8.20 o 
   0  -5   9      296.41      317.67     10.95 o 
   1  -5   9       36.09       38.66      3.67 o 
   2  -5   9      210.46      219.91      9.91 o 
   3  -5   9        4.63        1.30     11.43 o 
   4  -5   9       41.13        6.97     10.95 o 
  -6  -4   9        6.74       17.28     12.30 o 
  -5  -4   9        4.31       -0.33      7.03 o 
  -4  -4   9       49.35       54.34      5.77 o 
  -3  -4   9        4.72       -0.23      2.73 o 
  -2  -4   9        5.00        2.50      2.45 o 
  -1  -4   9       15.35       16.93      2.80 o 
   0  -4   9        0.64       -1.30      3.88 o 
   1  -4   9       69.14       56.92     10.10 o 
   2  -4   9       42.21       35.79      3.85 o 
   3  -4   9       35.78       51.20     12.18 o 
   4  -4   9       43.33       36.07     11.91 o 
  -6  -3   9       16.57       -3.72      8.58 o 
  -5  -3   9        8.34        2.02      5.40 o 
  -4  -3   9       48.78       53.11      5.22 o 
  -3  -3   9       38.85       29.66      6.91 o 
  -2  -3   9      701.78      823.89     41.90 o 
  -1  -3   9      286.08      321.48     13.36 o 
   0  -3   9      316.83      320.46     12.45 o 
   1  -3   9       94.99      101.78      6.56 o 
   2  -3   9       54.23       56.31      6.37 o 
   3  -3   9       20.69       17.70      3.66 o 
   4  -3   9       38.27       49.28     10.92 o 
   5  -3   9        8.15       -9.68     10.71 o 
  -6  -2   9        0.23        0.84      7.22 o 
  -5  -2   9       31.07       25.03      7.45 o 
  -4  -2   9       46.45       46.08     12.36 o 
  -3  -2   9       10.92       12.43      2.81 o 
  -2  -2   9      144.26      148.06      7.03 o 
  -1  -2   9      517.47      539.43     17.84 o 
   0  -2   9       36.53       33.79      3.39 o 
   1  -2   9       56.90       52.14      4.88 o 
   2  -2   9        1.21        1.64      2.85 o 
   3  -2   9        2.43        2.93      5.22 o 
   4  -2   9        3.98       -3.11      8.34 o 
   5  -2   9       59.33       80.58     13.75 o 
  -6  -1   9        6.80        0.69      8.17 o 
  -5  -1   9        7.58        6.09      5.76 o 
  -4  -1   9      224.97      288.11     12.96 o 
  -3  -1   9       61.72       69.81      5.25 o 
  -2  -1   9      387.05      406.57     14.67 o 
  -1  -1   9       92.00       94.70      5.04 o 
   0  -1   9      763.82      858.01     23.58 o 
   1  -1   9       77.51       97.50      6.59 o 
   2  -1   9      277.48      277.81      8.80 o 
   3  -1   9       24.32       20.49      4.69 o 
   4  -1   9       62.76       61.21      6.55 o 
   5  -1   9        6.44        7.69      8.02 o 
  -6   0   9       24.00       19.72      9.86 o 
  -5   0   9        4.04        2.05      5.76 o 
  -4   0   9      574.09      645.92     26.07 o 
  -3   0   9      121.13      118.34      7.46 o 
  -2   0   9        5.22        8.04      2.45 o 
  -1   0   9       94.02       85.32      5.03 o 
   0   0   9      215.89      204.56      8.22 o 
   1   0   9       57.39       53.81      6.20 o 
   2   0   9       56.02       55.36      3.29 o 
   3   0   9       12.42        3.82      2.28 o 
   4   0   9       27.17       27.73      4.35 o 
   5   0   9       31.68       14.08      9.71 o 
   6   0   9       31.76       27.93     10.77 o 
  -6   1   9        7.32        2.81      6.31 o 
  -5   1   9        0.13        1.36      7.12 o 
  -4   1   9       24.34       29.60      5.17 o 
  -3   1   9      350.95      385.37     14.31 o 
  -2   1   9     1027.25     1114.67     48.24 o 
  -1   1   9      107.54      127.67      6.30 o 
   0   1   9        3.69        3.02      2.99 o 
   1   1   9       10.23        8.15      1.69 o 
   2   1   9       85.00       74.42      3.63 o 
   3   1   9       52.17       48.36      2.78 o 
   4   1   9       22.53       25.47      4.07 o 
   5   1   9       62.08       60.47      9.77 o 
   6   1   9        0.40       -4.70      7.09 o 
  -6   2   9       13.64       -1.30      8.08 o 
  -5   2   9        5.80        8.11      8.44 o 
  -4   2   9      140.57      128.62     12.49 o 
  -3   2   9      160.68      151.69      9.97 o 
  -2   2   9      143.25      163.70      8.23 o 
  -1   2   9       13.45       11.30      2.58 o 
   0   2   9     1287.71     1328.23     42.33 o 
   1   2   9      259.31      265.77      7.75 o 
   2   2   9       24.02       18.17      2.18 o 
   3   2   9      506.06      539.47     12.11 o 
   4   2   9       12.11        7.38      2.73 o 
   5   2   9        0.54       -3.90      3.90 o 
   6   2   9        0.58        6.39      6.73 o 
  -5   3   9        0.25       -7.39      8.05 o 
  -4   3   9      100.18      107.84     13.75 o 
  -3   3   9      116.44      126.68     10.12 o 
  -2   3   9       26.41       26.51      4.08 o 
  -1   3   9      236.19      270.39      9.97 o 
   0   3   9        6.65        3.33      1.60 o 
   1   3   9        9.69        8.73      2.55 o 
   2   3   9      513.84      515.88     14.82 o 
   3   3   9       69.68       61.63      3.16 o 
   4   3   9      264.35      277.24      7.71 o 
   5   3   9       31.69       25.18      6.70 o 
   6   3   9       35.37       23.44      4.85 o 
  -5   4   9       29.31       34.53     10.98 o 
  -4   4   9       22.73       11.28      7.63 o 
  -3   4   9      237.04      254.05     17.70 o 
  -2   4   9        0.02        7.02      3.67 o 
  -1   4   9       34.90       33.89      3.87 o 
   0   4   9      114.77      116.92      5.09 o 
   1   4   9       63.60       55.41      3.22 o 
   2   4   9       41.84       42.34      2.23 o 
   3   4   9       13.53       12.63      1.94 o 
   4   4   9       87.01       95.09      4.08 o 
   5   4   9        0.36        1.83      2.16 o 
  -5   5   9        3.86       -3.95     10.53 o 
  -4   5   9       10.85        9.20      8.20 o 
  -3   5   9       32.63       40.14     10.53 o 
  -2   5   9      182.06      194.75      8.55 o 
  -1   5   9       10.35       14.74      4.22 o 
   0   5   9       71.98       78.13      4.21 o 
   1   5   9       20.30       19.86      5.47 o 
   2   5   9       17.21       16.22      1.86 o 
   3   5   9       37.19       38.23      2.41 o 
   4   5   9        0.32        1.21      1.54 o 
   5   5   9       60.45       72.06      5.32 o 
  -4   6   9       13.86       20.78     11.04 o 
  -3   6   9       87.43       92.01     12.73 o 
  -2   6   9      140.57      160.78     10.06 o 
  -1   6   9      134.83      140.77     11.18 o 
   0   6   9       92.13      109.64      5.71 o 
   1   6   9       29.87       30.37      2.96 o 
   2   6   9        3.95        3.52      1.45 o 
   3   6   9      200.01      210.12      6.48 o 
   4   6   9        2.74       -5.91      5.91 o 
   5   6   9       33.43       30.34      8.90 o 
  -3   7   9        1.80       -6.09      7.69 o 
  -2   7   9       73.72       69.18     10.01 o 
  -1   7   9       96.85       99.50      9.09 o 
   0   7   9      143.24      151.91      7.84 o 
   1   7   9        1.23        3.08      2.02 o 
   2   7   9        7.07        5.41      1.94 o 
   3   7   9       13.49        6.95      8.55 o 
   4   7   9       13.42       15.35      6.05 o 
   5   7   9        5.23       -7.57      7.57 o 
  -3   8   9       24.23       28.50     11.10 o 
  -2   8   9        9.02       11.13     10.49 o 
  -1   8   9       39.50       38.90      8.93 o 
   0   8   9        5.08        5.59      3.60 o 
   1   8   9       24.96       21.86      6.40 o 
   2   8   9       12.22        7.03      3.61 o 
   3   8   9        1.73       -2.41      6.38 o 
   4   8   9       47.92       67.34     12.09 o 
   5   8   9       11.05        4.25      8.84 o 
  -1   9   9        2.96       14.07      5.53 o 
   0   9   9        3.89        4.95      4.70 o 
   1   9   9        1.22       -4.01      4.01 o 
   2   9   9        3.15        2.34      5.64 o 
   3   9   9        0.34       -3.71      5.89 o 
   4   9   9       66.35       49.43     15.95 o 
   0  10   9        6.96       15.79     15.40 o 
   1  10   9        0.08        8.69     12.55 o 
   2  10   9       14.18        2.35      7.75 o 
  -3  -8  10        2.68       11.16      7.96 o 
  -2  -8  10        0.02       -3.83      3.83 o 
  -1  -8  10        2.04       -4.68      4.68 o 
   0  -8  10       88.86      118.49     17.19 o 
  -4  -7  10       10.15        8.05     12.24 o 
  -3  -7  10        7.31       10.62      5.79 o 
  -2  -7  10        4.34        7.00      5.10 o 
   0  -7  10       18.49       11.52      9.17 o 
   1  -7  10      172.00      249.10     23.07 o 
   2  -7  10        0.52       -5.55      9.14 o 
  -5  -6  10       23.02       -6.88     13.75 o 
  -3  -6  10        5.24        7.72      4.49 o 
  -2  -6  10        0.16        8.87      5.07 o 
  -1  -6  10       27.83       24.31      4.89 o 
   0  -6  10       19.34        8.53      8.53 o 
   1  -6  10        8.96        6.35      4.20 o 
   2  -6  10        7.34        3.23      8.72 o 
   3  -6  10        6.21       -1.33      9.86 o 
  -5  -5  10       56.03       41.89      9.98 o 
  -4  -5  10       85.22       93.61     10.86 o 
  -3  -5  10       99.03       97.91     11.41 o 
  -2  -5  10       37.42       27.85      4.39 o 
  -1  -5  10      115.60      105.42      7.76 o 
   0  -5  10      181.37      191.58     10.41 o 
   1  -5  10      195.94      225.70     10.59 o 
   2  -5  10        6.70       -7.06      7.06 o 
   3  -5  10        2.50       -0.33      8.17 o 
  -5  -4  10       24.43       14.39      6.03 o 
  -4  -4  10      153.36      158.24     13.93 o 
  -3  -4  10      179.79      186.31      9.52 o 
  -2  -4  10        2.32        4.80      2.71 o 
  -1  -4  10        3.08        1.43      2.88 o 
   0  -4  10      102.30      107.83      8.47 o 
   1  -4  10      168.09      187.45     10.52 o 
   2  -4  10       15.62       11.38      3.26 o 
   3  -4  10       12.05       -0.66      6.51 o 
   4  -4  10        2.90        5.64      9.62 o 
  -6  -3  10        0.05        7.12     11.85 o 
  -5  -3  10        0.17        3.71      7.75 o 
  -4  -3  10        7.51        6.11      3.17 o 
  -3  -3  10        0.05       -1.24      2.46 o 
  -2  -3  10        1.25        0.43      5.10 o 
  -1  -3  10       33.86       36.37      4.51 o 
   0  -3  10       30.25       31.83      4.18 o 
   1  -3  10       88.21       87.11     18.46 o 
   2  -3  10        2.67        6.15      4.09 o 
   3  -3  10        5.86        5.55      6.51 o 
   4  -3  10       48.20       27.84     12.27 o 
   5  -3  10        8.73       15.41     11.07 o 
  -6  -2  10        5.09       18.70     11.22 o 
  -5  -2  10      177.84      175.31     18.34 o 
  -4  -2  10       13.87       22.56      5.55 o 
  -3  -2  10      127.74      153.66     17.96 o 
  -2  -2  10       18.61       15.38      2.98 o 
  -1  -2  10      291.55      335.10     12.54 o 
   0  -2  10      111.66      112.19      6.75 o 
   1  -2  10      140.57      131.79      7.53 o 
   2  -2  10       10.88        6.62      3.41 o 
   3  -2  10        8.74        6.21      5.88 o 
   4  -2  10       52.20       52.36      5.93 o 
   5  -2  10        2.97       -4.70      8.05 o 
  -6  -1  10       19.52       23.19     12.61 o 
  -5  -1  10      101.29       91.02     12.94 o 
  -4  -1  10       11.45       16.08      4.11 o 
  -3  -1  10        9.37       10.65      3.22 o 
  -2  -1  10       76.52       79.37      5.45 o 
  -1  -1  10      264.43      302.84     11.84 o 
   0  -1  10       12.48        7.34      1.84 o 
   1  -1  10       36.50       34.45      3.62 o 
   2  -1  10       24.84       20.18      3.88 o 
   3  -1  10       42.91       36.55      7.14 o 
   4  -1  10        0.21        7.11      6.74 o 
   5  -1  10       14.45       16.47     11.07 o 
  -6   0  10        5.06       13.30      9.89 o 
  -5   0  10        4.84        2.38      6.45 o 
  -4   0  10      637.46      764.63     28.07 o 
  -3   0  10        9.24        5.40      2.81 o 
  -2   0  10     1068.38     1232.28     36.04 o 
  -1   0  10      152.66      151.81      5.82 o 
   0   0  10       12.52       17.35      2.80 o 
   1   0  10      154.88      163.93      8.14 o 
   2   0  10       42.10       32.09      2.64 o 
   3   0  10       25.48       24.77      1.98 o 
   4   0  10       30.39       28.32      4.29 o 
   5   0  10        1.49        5.04      6.73 o 
   6   0  10        0.04       14.51     10.13 o 
  -6   1  10        7.98        8.17      9.53 o 
  -5   1  10       74.37       77.11     12.58 o 
  -3   1  10        1.98        4.61      2.88 o 
  -2   1  10      204.05      191.84      8.42 o 
  -1   1  10     1009.42     1160.41     36.48 o 
   0   1  10       21.71       21.49      2.96 o 
   1   1  10      668.82      740.62     20.76 o 
   2   1  10       17.89       19.06      2.53 o 
   3   1  10        5.41        2.05      2.62 o 
   4   1  10        1.42       -0.11      2.78 o 
   5   1  10        0.42       -3.38      7.75 o 
   6   1  10        4.53        2.35      8.11 o 
  -6   2  10        0.17       27.11     11.19 o 
  -5   2  10      138.18      140.11     15.62 o 
  -4   2  10      247.72      256.73     20.69 o 
  -3   2  10       23.62       18.19      4.60 o 
  -2   2  10      107.83      101.72      6.68 o 
  -1   2  10       68.93       63.15     17.39 o 
   0   2  10       59.70       45.63      4.10 o 
   1   2  10      128.66      131.67      7.07 o 
   2   2  10      103.24      115.96      4.77 o 
   3   2  10        1.05        0.21      2.10 o 
   4   2  10        2.54        2.51      2.61 o 
   5   2  10       30.59       11.46      7.75 o 
   6   2  10        4.04        8.08      7.09 o 
  -5   3  10        0.02       -3.35      7.72 o 
  -4   3  10       39.87       33.23      8.75 o 
  -3   3  10      502.05      540.65     33.57 o 
  -2   3  10      227.15      250.41     11.25 o 
  -1   3  10       25.20       20.51      4.13 o 
   0   3  10        0.70        1.54      1.55 o 
   1   3  10        9.27        6.25      1.96 o 
   2   3  10      496.22      529.18     18.40 o 
   3   3  10      519.63      528.27     12.53 o 
   4   3  10      483.54      492.67     12.38 o 
   5   3  10       74.41       59.74      7.36 o 
   6   3  10        3.79       -5.70      7.36 o 
  -5   4  10       32.94       34.32     11.34 o 
  -4   4  10        1.74       -7.00      7.00 o 
  -3   4  10        3.10        9.65      6.66 o 
  -2   4  10       92.28       86.18      7.52 o 
  -1   4  10        0.17        2.21      2.25 o 
   0   4  10       40.30       37.30      3.31 o 
   1   4  10       35.50       39.08      3.98 o 
   2   4  10       37.24       38.53      5.09 o 
   3   4  10        2.99        3.67      1.43 o 
   4   4  10       72.76       74.30      4.05 o 
   5   4  10        8.09        4.84      3.22 o 
   6   4  10        0.34       -3.26      5.55 o 
  -4   5  10       17.63       12.18      8.90 o 
  -3   5  10       56.98       73.92     11.25 o 
  -2   5  10       12.81       15.18      3.52 o 
  -1   5  10       86.38       94.61      5.81 o 
   0   5  10       34.30       33.12      3.26 o 
   1   5  10       36.14       38.99      3.23 o 
   2   5  10        4.44        5.20      1.64 o 
   3   5  10       23.39       22.62      2.08 o 
   4   5  10       25.51       29.22      2.65 o 
   5   5  10       46.23       52.23      4.64 o 
  -4   6  10        6.08        9.11      9.44 o 
  -3   6  10        1.15       -2.59      7.18 o 
  -2   6  10       11.57       18.97      9.17 o 
  -1   6  10      124.24      117.99      8.70 o 
   0   6  10       24.99       20.93      3.22 o 
   1   6  10       14.74       10.94      2.91 o 
   2   6  10      151.56      147.55      4.78 o 
   3   6  10      216.02      233.30      6.37 o 
   4   6  10       11.54       12.01      1.61 o 
   5   6  10       54.31       73.55     11.88 o 
  -3   7  10       22.52       24.43      9.32 o 
  -2   7  10        6.75        9.05      6.79 o 
  -1   7  10      282.39      314.21     14.22 o 
   0   7  10      132.07      146.12      8.71 o 
   1   7  10        5.19       -1.55      3.44 o 
   2   7  10       24.73       31.09      3.53 o 
   3   7  10        8.85        5.99      6.72 o 
   4   7  10      102.84       89.77      8.37 o 
   5   7  10       30.86       38.48     11.19 o 
  -2   8  10        5.28        5.10      7.63 o 
  -1   8  10        6.78        6.39      6.39 o 
   0   8  10        7.34        3.10      6.35 o 
   1   8  10       31.45       22.43      3.62 o 
   2   8  10        0.67        0.90      2.80 o 
   3   8  10       21.23       16.67     13.77 o 
   4   8  10        0.36       -6.73      6.73 o 
   5   8  10       18.12       -0.33      9.50 o 
  -1   9  10       10.56       10.68      5.67 o 
   0   9  10       45.68       45.03      6.93 o 
   1   9  10       16.35       15.88      6.71 o 
   2   9  10        1.76        3.19      5.40 o 
   3   9  10       19.94       26.11      7.62 o 
   4   9  10       38.99       19.21     11.07 o 
   0  10  10        1.93        0.00      8.20 o 
   1  10  10        4.78       -1.60      8.66 o 
   2  10  10       38.85       47.38     13.00 o 
  -2  -8  11        7.90        7.75      6.51 o 
  -1  -8  11        8.05        9.39      5.12 o 
  -4  -7  11        4.21       11.52      9.59 o 
  -3  -7  11       20.56       25.09      7.42 o 
  -2  -7  11        1.18       -1.27      5.10 o 
  -1  -7  11      106.15      110.69     22.63 o 
   0  -7  11        4.22        1.27      6.73 o 
   1  -7  11       50.67       76.42     12.94 o 
  -5  -6  11        1.43       -3.92      9.80 o 
  -4  -6  11        7.80       -0.33      4.89 o 
  -3  -6  11        2.16        5.46      5.79 o 
  -2  -6  11       48.74       45.75      7.96 o 
  -1  -6  11       47.07       40.44     11.57 o 
   0  -6  11        5.22        0.74      3.73 o 
   1  -6  11       48.27       51.06     10.56 o 
   2  -6  11        7.67        7.45      8.75 o 
  -5  -5  11        4.62       -2.32      8.29 o 
  -4  -5  11       52.05       48.46      7.87 o 
  -3  -5  11        0.17       -1.93      3.86 o 
  -2  -5  11        0.50        5.80      3.55 o 
  -1  -5  11      390.49      463.38     25.78 o 
   0  -5  11        0.53        3.80      5.07 o 
   1  -5  11       12.52       14.51      3.18 o 
   2  -5  11        7.93       10.31      8.05 o 
   3  -5  11        6.14       -8.84     11.79 o 
  -5  -4  11       48.25       54.13      9.38 o 
  -4  -4  11       39.57       26.00      7.24 o 
  -3  -4  11       80.45       68.75      6.79 o 
  -2  -4  11       14.20        6.87      9.41 o 
  -1  -4  11       24.39       15.62      4.07 o 
   0  -4  11      539.54      610.76     23.65 o 
   1  -4  11       32.38       21.95      6.70 o 
   2  -4  11        6.33       -4.19      6.12 o 
   3  -4  11        2.81       -3.92      7.18 o 
   4  -4  11        0.52       -8.96      8.99 o 
  -6  -3  11        0.34      -11.19     11.19 o 
  -5  -3  11       10.46       12.46      9.41 o 
  -4  -3  11       12.08        3.65      4.98 o 
  -3  -3  11      269.37      288.57     13.44 o 
  -2  -3  11       41.10       47.57      5.14 o 
  -1  -3  11      194.86      202.33     10.47 o 
   0  -3  11       16.12       21.09      4.31 o 
   1  -3  11      867.59      917.68     32.49 o 
   2  -3  11        4.35        4.19      6.79 o 
   3  -3  11        0.53       -1.63      6.21 o 
   4  -3  11        5.51       -4.98      8.29 o 
  -6  -2  11        0.52        5.79     11.91 o 
  -5  -2  11       87.40      100.46     12.21 o 
  -4  -2  11       24.24       23.32      4.39 o 
  -3  -2  11       96.40      105.27      6.06 o 
  -2  -2  11        1.32        0.81      2.34 o 
  -1  -2  11        2.78       -1.53      2.35 o 
   0  -2  11        2.24        1.29      3.51 o 
   1  -2  11        6.45        3.06      2.96 o 
   2  -2  11      108.44      125.10     14.28 o 
   3  -2  11       77.69       95.81     12.18 o 
   4  -2  11        5.10        5.64      7.66 o 
   5  -2  11      179.36      206.76     20.78 o 
  -6  -1  11        0.26       -9.56     11.28 o 
  -5  -1  11        1.32        5.10      9.17 o 
  -4  -1  11       30.03       31.14      5.49 o 
  -3  -1  11      145.58      165.56     15.41 o 
  -2  -1  11      505.48      597.31     16.28 o 
  -1  -1  11       32.49       28.23      3.92 o 
   0  -1  11       24.55       25.17      3.68 o 
   1  -1  11       10.67        9.54      3.26 o 
   2  -1  11        2.10        1.28      6.35 o 
   3  -1  11      163.41      153.28      9.38 o 
   4  -1  11        8.54        0.42      4.29 o 
   5  -1  11       38.07       38.39     10.80 o 
  -6   0  11      134.51      174.43     19.54 o 
  -5   0  11      110.80      123.92     14.36 o 
  -4   0  11       20.19       23.25      6.76 o 
  -3   0  11      259.59      274.28     17.45 o 
  -2   0  11        0.03        1.60      2.95 o 
  -1   0  11        4.38        0.64      2.00 o 
   0   0  11      205.07      230.66      9.25 o 
   1   0  11      171.78      168.63     10.06 o 
   2   0  11       48.71       43.30      6.42 o 
   3   0  11       62.72       63.84      5.95 o 
   4   0  11      127.87      124.63      9.66 o 
   5   0  11       15.79       12.15      8.78 o 
  -6   1  11        1.00       -0.69     10.25 o 
  -5   1  11        1.36       -7.15      7.15 o 
  -4   1  11       95.43       90.93     10.86 o 
  -3   1  11        1.44       -4.93      6.02 o 
  -2   1  11       45.77       54.96      7.72 o 
  -1   1  11       10.21       13.61      2.90 o 
   0   1  11      209.48      193.96      8.43 o 
   1   1  11        0.10       -2.76      2.76 o 
   2   1  11       34.49       35.71      3.80 o 
   3   1  11        0.06        1.02      2.23 o 
   4   1  11        1.42        3.17      2.31 o 
   5   1  11        0.17       -5.43      5.43 o 
   6   1  11       17.43       26.45      8.84 o 
  -5   2  11        1.09       -0.33      8.14 o 
  -4   2  11        1.73        7.78      6.42 o 
  -3   2  11       64.11       61.16      6.16 o 
  -2   2  11       42.61       38.97      7.92 o 
  -1   2  11       16.36       17.27      3.47 o 
   0   2  11       25.26       19.29      2.40 o 
   1   2  11      117.17      114.74      5.80 o 
   2   2  11      187.46      199.83      6.48 o 
   3   2  11        7.43        4.35      2.57 o 
   4   2  11       56.58       49.86      4.01 o 
   5   2  11        1.82        2.02      4.73 o 
   6   2  11       28.05       55.46     13.87 o 
  -5   3  11       44.86       30.70     11.13 o 
  -4   3  11       80.19       60.59      9.77 o 
  -3   3  11       57.98       49.94      8.05 o 
  -2   3  11        4.15        4.13      3.84 o 
  -1   3  11       38.49       41.31      5.73 o 
   0   3  11      474.76      531.29     16.84 o 
   1   3  11       28.52       26.42      2.69 o 
   2   3  11       11.20        9.90      2.42 o 
   3   3  11      466.99      497.61     15.34 o 
   4   3  11       48.73       34.58      3.63 o 
   5   3  11       12.47        1.66      4.67 o 
   6   3  11        2.95       -3.02      5.04 o 
  -5   4  11        0.13       -4.34     10.01 o 
  -4   4  11        3.26        8.35      8.02 o 
  -3   4  11      129.60      140.87     14.05 o 
  -2   4  11      180.14      178.62     10.71 o 
  -1   4  11       50.12       49.67      4.31 o 
   0   4  11      420.87      465.36     15.55 o 
   1   4  11       16.38       18.88      2.49 o 
   2   4  11       11.67       11.73      3.25 o 
   3   4  11       79.40       83.86     10.08 o 
   4   4  11       85.66       93.36      5.07 o 
   5   4  11        0.66       -1.96      3.26 o 
  -4   5  11       12.18       18.85      9.26 o 
  -3   5  11        5.65        2.65      6.97 o 
  -2   5  11       13.01        3.90      3.94 o 
  -1   5  11        2.06        1.65      2.75 o 
   0   5  11       20.49       17.34      2.75 o 
   1   5  11      183.72      199.68      7.59 o 
   2   5  11        1.99       -0.50      1.52 o 
   3   5  11       99.00      114.05      5.01 o 
   4   5  11      137.25      149.87      7.39 o 
   5   5  11       27.71       21.35      5.04 o 
  -4   6  11        7.00        7.51     10.10 o 
  -3   6  11       48.37       35.65     10.46 o 
  -2   6  11       41.57       34.80      8.20 o 
  -1   6  11        9.49        8.47      3.82 o 
   0   6  11        4.62        6.71      3.35 o 
   1   6  11        0.22        1.36      2.79 o 
   2   6  11        0.99        1.03      1.70 o 
   3   6  11        1.82        1.68      2.85 o 
   4   6  11        2.17        2.22      2.67 o 
   5   6  11       14.89       19.78      8.23 o 
  -3   7  11       33.87       55.46     11.94 o 
  -2   7  11        0.36       -4.52      6.48 o 
   0   7  11        9.86       10.78      5.79 o 
   1   7  11       28.96       24.01      9.76 o 
   2   7  11       33.40       41.55      3.88 o 
   3   7  11      473.18      524.87     16.59 o 
   4   7  11       78.33       76.57     14.97 o 
   5   7  11        2.73        6.24     12.18 o 
  -2   8  11        9.21       19.12      8.59 o 
  -1   8  11        4.52        7.36      9.59 o 
   0   8  11      188.55      211.58     12.22 o 
   1   8  11       28.13       27.44      5.49 o 
   2   8  11        1.11        5.61      9.80 o 
   3   8  11       31.43       74.03    102.73 o 
   4   8  11       39.25       34.16      7.43 o 
   5   8  11        5.18        2.96      9.83 o 
  -1   9  11       14.90       12.07      5.70 o 
   0   9  11        1.82       -1.45      5.84 o 
   1   9  11        6.47        7.86      4.95 o 
   2   9  11        3.58        9.11      8.78 o 
   3   9  11      138.90      132.12     12.65 o 
   4   9  11        0.49       -0.66      9.77 o 
   1  10  11        3.29       -2.86      8.93 o 
   2  10  11        1.07      -11.97     13.27 o 
  -3  -7  12        2.01        2.90      6.12 o 
  -2  -7  12       25.96       21.77     10.25 o 
  -1  -7  12        0.86        6.39      7.06 o 
   0  -7  12        1.01       -1.60      8.35 o 
   1  -7  12       24.93       29.13     11.34 o 
  -4  -6  12       24.94       30.55     10.07 o 
  -3  -6  12        0.83       -5.13      5.13 o 
  -2  -6  12       35.22       20.09      6.36 o 
  -1  -6  12        0.00       -0.63      5.73 o 
   0  -6  12        0.00       -4.46      6.70 o 
   1  -6  12        2.68        4.49     10.89 o 
   2  -6  12       51.20       67.58     13.36 o 
  -4  -5  12        8.34        0.97      5.88 o 
  -3  -5  12       13.42        6.09      5.13 o 
  -1  -5  12      263.18      333.76     20.33 o 
   0  -5  12       58.52       63.21     10.19 o 
   1  -5  12        4.02       -9.89      9.89 o 
   2  -5  12       12.41       11.31      8.08 o 
   3  -5  12       20.26       17.73     10.19 o 
  -5  -4  12       91.37      107.66     14.72 o 
  -4  -4  12       69.35       64.63     10.19 o 
  -3  -4  12        0.48       -2.90      4.19 o 
  -2  -4  12        0.25       -3.48      3.48 o 
  -1  -4  12        0.00        2.28      3.95 o 
   0  -4  12        3.04        2.02      3.85 o 
   1  -4  12       35.86       26.51      7.03 o 
   2  -4  12        0.26        8.05      6.79 o 
   3  -4  12       22.51        1.30      7.87 o 
  -5  -3  12       11.47        1.69      9.74 o 
  -4  -3  12       22.85       32.36      6.94 o 
  -3  -3  12        0.46        2.03      3.95 o 
  -2  -3  12        2.39        4.00      3.13 o 
  -1  -3  12      119.27      107.48      7.55 o 
   0  -3  12        9.69        5.47      3.41 o 
   1  -3  12      794.80      900.05     30.47 o 
   2  -3  12      106.54      110.71     11.73 o 
   3  -3  12       20.76        7.21      7.87 o 
   4  -3  12        0.18      -12.67     12.67 o 
  -6  -2  12       33.19        8.87     13.63 o 
  -5  -2  12       96.17       94.57     12.18 o 
  -4  -2  12        0.57        0.33      4.64 o 
  -3  -2  12        7.27        6.33      3.95 o 
  -2  -2  12       79.11       74.65      6.32 o 
  -1  -2  12       28.19       28.22      4.69 o 
   0  -2  12        1.05        2.91      2.26 o 
   1  -2  12        8.26        4.55      3.53 o 
   2  -2  12       75.96       67.89     12.56 o 
   3  -2  12       77.72       87.94     10.92 o 
   4  -2  12       35.27       33.72      9.68 o 
   5  -2  12        0.13       -9.11      9.11 o 
  -6  -1  12       22.04       13.00     13.00 o 
  -5  -1  12       78.79       70.60     12.91 o 
  -4  -1  12      184.56      201.54     16.16 o 
  -3  -1  12       57.39       60.41      6.28 o 
  -2  -1  12        0.66        1.84      2.79 o 
  -1  -1  12        8.46        6.22      3.02 o 
   0  -1  12      283.14      298.56     12.09 o 
   1  -1  12       83.45       74.39     11.66 o 
   2  -1  12        0.13        0.36      3.62 o 
   3  -1  12       23.90       20.62      3.88 o 
   4  -1  12        0.84       -8.38      8.38 o 
   5  -1  12        0.64       -6.76     13.18 o 
  -6   0  12        0.08        1.36      9.92 o 
  -5   0  12       62.00       43.25     10.56 o 
  -4   0  12        7.90       11.10      6.39 o 
  -3   0  12        0.43       -2.96      4.36 o 
  -2   0  12      201.49      224.71      9.86 o 
  -1   0  12      429.27      475.27     20.85 o 
   0   0  12      284.90      311.25     12.26 o 
   1   0  12      121.31      111.40      6.51 o 
   2   0  12        1.23        1.41      2.32 o 
   3   0  12        2.94       -0.57      3.80 o 
   4   0  12       15.17       20.04      6.00 o 
   5   0  12        0.39        5.76     10.16 o 
  -5   1  12       15.69       19.09      9.20 o 
  -4   1  12        6.73       -1.36      6.09 o 
  -3   1  12      854.87     1015.64     32.94 o 
  -2   1  12       49.53       57.73      5.35 o 
  -1   1  12        0.99        1.76      2.88 o 
   0   1  12        0.00       -2.12      2.12 o 
   1   1  12      278.22      295.32     12.10 o 
   2   1  12       81.19       74.83      4.66 o 
   3   1  12        1.85        5.57      2.04 o 
   4   1  12        1.03        0.36      5.07 o 
   5   1  12        0.12       -4.07      6.45 o 
  -5   2  12        0.31        5.10      8.50 o 
  -4   2  12       12.66        1.03      6.09 o 
  -3   2  12      166.22      163.40     11.22 o 
  -2   2  12      269.87      286.90     13.66 o 
  -1   2  12       40.84       41.12      8.19 o 
   0   2  12       41.26       38.97      4.43 o 
   1   2  12       64.48       58.37      3.66 o 
   2   2  12      199.58      223.86      7.50 o 
   3   2  12      387.11      436.88     11.82 o 
   4   2  12        8.25        7.77      2.74 o 
   5   2  12        0.51       -3.71      5.07 o 
   6   2  12      111.14      131.85     16.71 o 
  -4   3  12       43.88       52.26     11.13 o 
  -3   3  12       11.84       10.40      6.03 o 
  -2   3  12      294.55      323.18     13.85 o 
  -1   3  12       11.12        4.99      2.82 o 
   0   3  12      274.97      307.30     11.78 o 
   1   3  12        6.35        6.00      2.02 o 
   2   3  12      134.37      142.36      9.35 o 
   3   3  12        6.55        3.95      2.02 o 
   4   3  12       47.92       44.90      4.36 o 
   5   3  12       45.98       34.41      7.36 o 
  -5   4  12        0.87        4.01      9.71 o 
  -4   4  12        0.18        3.68      7.72 o 
  -3   4  12       17.71        9.38      6.36 o 
  -2   4  12        8.69       -3.01      4.75 o 
  -1   4  12       27.45       21.77      3.90 o 
   0   4  12      551.95      628.29     17.63 o 
   1   4  12        3.65        2.84      1.86 o 
   2   4  12       69.11       65.74      6.57 o 
   3   4  12       35.06       35.53      4.22 o 
   4   4  12      259.70      283.57     10.08 o 
   5   4  12        3.68       -0.97      3.89 o 
  -4   5  12       17.00        7.63      9.62 o 
  -3   5  12       36.60       29.89      8.29 o 
  -2   5  12       28.39       23.25      9.32 o 
  -1   5  12        4.20        2.10      2.80 o 
   0   5  12       21.23       17.96      3.74 o 
   1   5  12      170.56      179.28      8.16 o 
   2   5  12      178.12      185.22      7.55 o 
   3   5  12        3.25        6.96      2.39 o 
   4   5  12       10.06       13.98      3.20 o 
   5   5  12       16.80       18.25      5.34 o 
  -4   6  12        0.35       -4.92      8.84 o 
  -3   6  12        8.12       -4.92      7.87 o 
  -2   6  12        3.65        0.00      6.57 o 
  -1   6  12       41.18       36.90      5.68 o 
   0   6  12       31.73       40.33     15.86 o 
   1   6  12        0.50       -1.74      2.33 o 
   2   6  12      234.86      244.39     16.21 o 
   3   6  12       37.40       38.05      4.86 o 
   4   6  12       60.79       68.44      7.85 o 
   5   6  12       16.12       27.29      8.90 o 
  -3   7  12        8.36       19.09     10.34 o 
  -2   7  12       13.93       -0.66      9.11 o 
  -1   7  12       31.15       34.29      8.50 o 
   0   7  12        1.66        6.65      4.02 o 
   1   7  12       99.42      100.07      6.76 o 
   2   7  12      236.83      260.46      9.61 o 
   3   7  12       61.23       67.08      5.01 o 
   4   7  12       18.08        6.92      6.98 o 
   5   7  12        1.26       -1.00      8.23 o 
  -2   8  12       15.49        5.13      7.99 o 
  -1   8  12       49.56       44.00      9.05 o 
   0   8  12      264.51      320.19     22.08 o 
   1   8  12       22.61       21.10      4.39 o 
   2   8  12        0.80        1.65      3.65 o 
   3   8  12        7.01        7.90      9.23 o 
   4   8  12        1.16       -0.48      7.38 o 
  -1   9  12       22.19       20.77      5.85 o 
   0   9  12        0.58        1.21      4.32 o 
   1   9  12       29.40       33.41      7.96 o 
   2   9  12       74.85       62.64     14.93 o 
   3   9  12       33.72       29.89     11.16 o 
  -2  -7  13       15.35        8.69      8.02 o 
  -1  -7  13        0.74       -1.60      7.39 o 
   0  -7  13        2.71      -10.98     10.98 o 
  -3  -6  13        0.58        6.42      5.79 o 
  -2  -6  13        3.22        4.16      8.63 o 
  -1  -6  13        2.55        8.63      6.39 o 
   0  -6  13        0.39       -5.76      6.39 o 
   1  -6  13        0.13       -8.05      8.05 o 
  -4  -5  13        9.15        8.14      6.51 o 
  -3  -5  13       37.96       32.75      7.39 o 
  -2  -5  13        0.15        4.46      5.10 o 
  -1  -5  13        0.44        1.90      7.66 o 
   0  -5  13       16.21       16.89      8.93 o 
   1  -5  13       66.27       61.49     10.62 o 
   2  -5  13       21.97       21.38      9.41 o 
  -5  -4  13       24.27       15.95      7.63 o 
  -4  -4  13        6.05       -5.22      5.88 o 
  -3  -4  13        1.69        1.93      5.16 o 
  -2  -4  13       35.86       35.49      5.92 o 
  -1  -4  13       49.32       50.35      6.04 o 
   0  -4  13      166.03      185.44     14.54 o 
   1  -4  13      156.46      156.55     15.53 o 
   2  -4  13       17.74       33.02      9.41 o 
   3  -4  13        0.03        5.91      8.87 o 
  -5  -3  13       37.65       12.73      8.35 o 
  -4  -3  13        4.30       -2.62      8.23 o 
  -3  -3  13       12.43       19.06      5.82 o 
  -2  -3  13        1.13        0.68      3.58 o 
  -1  -3  13        0.52        3.74      7.84 o 
   0  -3  13       46.97       42.83      5.23 o 
   1  -3  13       22.86       10.31      6.12 o 
   2  -3  13        2.91        1.30      8.44 o 
   3  -3  13        0.00       -5.28      7.90 o 
   4  -3  13        2.99        0.00      9.02 o 
  -5  -2  13       18.97       17.19      8.41 o 
  -4  -2  13        0.21       -1.00      5.31 o 
  -3  -2  13       22.08       21.86      4.76 o 
  -2  -2  13       10.58        7.10      4.00 o 
  -1  -2  13        1.60       -1.73      2.91 o 
   0  -2  13       12.17        6.76      3.39 o 
   1  -2  13       32.22       28.65      4.91 o 
   2  -2  13       21.41       17.34      6.54 o 
   3  -2  13        6.54        7.08      3.68 o 
   4  -2  13       36.83       31.85     10.07 o 
  -5  -1  13        3.97       13.21      8.47 o 
  -4  -1  13       40.32       44.72      9.35 o 
  -3  -1  13      110.80      122.37     10.24 o 
  -2  -1  13        6.29        2.58      3.11 o 
  -1  -1  13      106.15       98.74     11.19 o 
   0  -1  13        8.98        8.64      3.18 o 
   1  -1  13       22.13       19.91      4.00 o 
   2  -1  13       23.30        8.56      5.28 o 
   3  -1  13       32.26       20.45      3.41 o 
   4  -1  13        4.56        2.35      6.73 o 
   5  -1  13       10.97        4.07      9.50 o 
  -5   0  13       46.02       28.26      9.53 o 
  -4   0  13       14.95       16.13      7.39 o 
  -3   0  13      237.07      276.01     13.30 o 
  -2   0  13        0.04        4.57      4.19 o 
  -1   0  13        1.41       -0.58      2.94 o 
   0   0  13        0.04        2.15      3.63 o 
   1   0  13      178.09      190.34      7.66 o 
   2   0  13       34.83       36.26      4.08 o 
   3   0  13       32.71       26.08      5.38 o 
   4   0  13       32.53       17.58      7.45 o 
   5   0  13        6.70       14.29      8.50 o 
  -5   1  13        0.07        0.69      8.17 o 
  -4   1  13        3.53       10.46      8.78 o 
  -3   1  13       12.40       11.64      5.64 o 
  -2   1  13       41.85       37.96     14.32 o 
  -1   1  13      349.55      373.29     12.54 o 
   0   1  13       12.82       12.06      3.02 o 
   1   1  13      263.73      318.80     12.23 o 
   2   1  13       10.05        6.77      2.42 o 
   3   1  13       27.44       15.18      2.97 o 
   4   1  13        0.06        0.97      3.63 o 
   5   1  13       22.96        7.15      7.51 o 
  -5   2  13        3.70       -5.79      8.17 o 
  -4   2  13        0.02        8.78      6.76 o 
  -3   2  13       14.20        7.03      6.00 o 
  -2   2  13      349.91      330.36     13.30 o 
  -1   2  13       17.56       18.08      4.57 o 
   0   2  13        1.19       -1.80      3.18 o 
   1   2  13       12.94       13.63      2.41 o 
   2   2  13        8.51       10.11      3.38 o 
   3   2  13       10.90        9.69      2.80 o 
   4   2  13        6.46        5.76      3.18 o 
   5   2  13        5.65       -6.79      8.14 o 
  -5   3  13        0.01        1.03      8.81 o 
  -4   3  13       48.08       42.19     11.16 o 
  -3   3  13        1.57       -6.03      6.03 o 
  -2   3  13       31.38       26.48      5.28 o 
  -1   3  13        6.50        8.77      3.38 o 
   0   3  13        2.87        1.50      2.75 o 
   1   3  13       89.89       89.71      4.73 o 
   2   3  13      583.22      620.87     17.60 o 
   3   3  13      985.18     1048.85     44.09 o 
   4   3  13       15.57        5.82      2.79 o 
   5   3  13        5.60        0.33      5.34 o 
  -4   4  13        4.04       -5.04      8.05 o 
  -3   4  13      117.73      113.21     13.42 o 
  -2   4  13        3.25        0.00      5.34 o 
  -1   4  13        1.89        1.40      3.67 o 
   0   4  13       11.86        9.21      2.75 o 
   1   4  13       88.69       82.43      5.02 o 
   2   4  13       39.50       34.92      3.34 o 
   3   4  13        0.21       -2.23      2.23 o 
   4   4  13      106.29       98.04      6.21 o 
   5   4  13        1.70       -2.93      5.85 o 
  -4   5  13        0.79       -8.66      8.66 o 
  -3   5  13       76.89       90.93     12.70 o 
  -2   5  13        0.86       15.32      9.98 o 
  -1   5  13        0.06        5.82      3.23 o 
   0   5  13        0.01        3.45      3.45 o 
   1   5  13       19.70       12.39      5.09 o 
   2   5  13      412.25      470.28     24.72 o 
   3   5  13       29.58       27.94      5.64 o 
   4   5  13        0.02        4.30      2.82 o 
   5   5  13       12.86       12.27      4.73 o 
  -3   6  13        6.58       11.85      8.90 o 
  -2   6  13      100.06      117.04     12.97 o 
  -1   6  13       15.53        5.39      4.34 o 
   0   6  13       74.39       79.91      7.32 o 
   1   6  13       57.53       58.31     11.88 o 
   2   6  13      183.06      196.25     11.71 o 
   3   6  13       91.88      116.21     10.48 o 
   4   6  13        5.83        9.66      3.48 o 
  -3   7  13       10.96       11.37     10.07 o 
  -2   7  13        1.74        2.29      7.18 o 
  -1   7  13        1.99       -4.92      5.91 o 
   0   7  13      543.09      693.66     35.01 o 
   1   7  13        0.13        1.60      3.08 o 
   2   7  13      213.25      234.10      9.09 o 
   3   7  13       57.49       45.89      9.76 o 
   4   7  13        2.21      -11.94     11.94 o 
  -2   8  13       53.42       53.26     12.88 o 
  -1   8  13       19.66        9.68      6.79 o 
   0   8  13       13.52        9.74      6.15 o 
   1   8  13        7.61       -0.26      3.77 o 
   2   8  13       28.30       29.80      4.86 o 
   3   8  13       93.88       79.25     12.88 o 
   4   8  13        7.38       35.77     16.22 o 
  -1   9  13        2.31       -6.97      7.27 o 
   0   9  13       26.66       16.14      5.51 o 
   1   9  13       56.41       46.93      6.77 o 
   2   9  13        0.65       10.04      9.41 o 
   3   9  13        6.92        7.24     13.81 o 
  -3  -6  14        0.99       -4.49      5.79 o 
  -2  -6  14        0.16       -6.42      6.42 o 
  -1  -6  14        0.00       -1.30      7.69 o 
   0  -6  14        6.46        2.90     10.59 o 
   1  -6  14        6.39       11.64      8.72 o 
  -4  -5  14        6.82       -3.89      6.82 o 
  -3  -5  14       13.95        9.95      6.73 o 
  -1  -5  14        0.00       -1.93      5.76 o 
   0  -5  14        0.04        8.66      7.36 o 
   1  -5  14        0.58       13.51      8.69 o 
   2  -5  14        0.30       -1.96      8.47 o 
  -5  -4  14       39.12       31.12     10.28 o 
  -4  -4  14        5.37       12.70      7.18 o 
  -3  -4  14        7.46       -5.46      5.46 o 
  -2  -4  14       13.49        0.63      4.80 o 
  -1  -4  14       18.29       -2.23      5.13 o 
   0  -4  14       65.07       69.97     10.31 o 
   1  -4  14        3.63        4.19      7.09 o 
   2  -4  14       34.24       28.95     13.33 o 
   3  -4  14      153.85      210.65     23.40 o 
  -5  -3  14       23.98        6.66      8.35 o 
  -4  -3  14        4.71       -2.96      6.54 o 
  -3  -3  14       27.39       26.45      7.09 o 
  -2  -3  14       95.73       96.66     11.88 o 
  -1  -3  14        0.46        0.00      6.73 o 
   0  -3  14      122.99      140.27     14.52 o 
   1  -3  14       36.60       34.35      8.44 o 
   2  -3  14       10.10       -1.96      6.85 o 
   3  -3  14        4.73       -3.32      8.26 o 
   4  -3  14       68.81       77.54     15.17 o 
  -5  -2  14        2.89       -7.06     10.77 o 
  -4  -2  14        0.29        0.00      5.61 o 
  -3  -2  14       75.78       66.14      9.11 o 
  -2  -2  14       73.15       67.58      6.71 o 
  -1  -2  14        0.80        2.08      5.93 o 
   0  -2  14       16.44       15.56      6.53 o 
   1  -2  14       15.70       15.65      6.21 o 
   2  -2  14        0.81       -2.62      5.58 o 
   3  -2  14        0.74       10.65      6.97 o 
   4  -2  14        1.53        0.33      7.42 o 
  -5  -1  14       15.19       14.54      9.14 o 
  -4  -1  14        1.00       -2.99      8.32 o 
  -3  -1  14       15.42       17.94      6.21 o 
  -2  -1  14        0.14        2.57      3.65 o 
  -1  -1  14        2.42       -1.49      3.50 o 
   0  -1  14      122.07      139.61     15.37 o 
   1  -1  14       87.92      102.69     11.57 o 
   2  -1  14      104.99       91.05     11.31 o 
   3  -1  14       49.38       48.26     10.37 o 
   4  -1  14       13.80        5.76      7.78 o 
  -5   0  14        5.72       -7.48      7.48 o 
  -4   0  14       28.21       18.09      7.72 o 
  -3   0  14        5.29        4.95      5.91 o 
  -2   0  14      230.67      267.19     12.14 o 
  -1   0  14       23.91       17.17      4.45 o 
   0   0  14      191.96      196.14     10.03 o 
   1   0  14       35.64       42.21     10.34 o 
   2   0  14        3.60        3.76      2.65 o 
   3   0  14      348.64      324.70     12.73 o 
   4   0  14       28.82       21.36      5.76 o 
   5   0  14       30.02       18.46     10.25 o 
  -5   1  14       24.57       15.68     13.30 o 
  -4   1  14       14.11       13.15      7.09 o 
  -3   1  14       36.52       28.50      6.97 o 
  -2   1  14      191.15      190.36      9.66 o 
  -1   1  14       20.68       18.68      4.31 o 
   0   1  14       25.94       20.56      5.44 o 
   1   1  14      371.49      406.96     15.96 o 
   2   1  14       84.00       71.30      4.94 o 
   3   1  14       99.32       82.34      5.73 o 
   4   1  14        1.49        4.43      4.42 o 
   5   1  14       24.88       15.05      8.20 o 
  -5   2  14        1.11       -5.79      8.50 o 
  -4   2  14        4.44        7.78      7.78 o 
  -3   2  14       59.20       63.69     11.34 o 
  -2   2  14        9.88        3.68      4.58 o 
  -1   2  14       54.31       53.97      5.37 o 
   0   2  14        0.87        3.43      2.75 o 
   1   2  14        3.72        1.73      2.36 o 
   2   2  14       16.48       11.85      2.96 o 
   3   2  14       43.83       33.56      3.84 o 
   4   2  14       20.83       16.38      4.83 o 
   5   2  14        3.52        0.33      5.46 o 
  -5   3  14        1.84       10.86     11.19 o 
  -4   3  14       44.30       51.00     13.84 o 
  -3   3  14       18.77       14.08      7.36 o 
  -2   3  14        9.18       17.52      6.94 o 
  -1   3  14      102.77       83.04      8.66 o 
   0   3  14        2.18       -0.06      3.81 o 
   1   3  14     1256.54     1419.86     34.15 o 
   2   3  14      639.26      722.63     20.04 o 
   3   3  14        0.14       -1.56      2.50 o 
   4   3  14        1.62        2.01      3.67 o 
   5   3  14        1.05        3.68      7.69 o 
  -4   4  14        8.84        5.37      8.41 o 
  -3   4  14        1.72        7.72      7.72 o 
  -2   4  14        5.99        0.00      5.67 o 
  -1   4  14        7.96        7.76      3.95 o 
   0   4  14       10.66        8.12      3.37 o 
   1   4  14        1.72        0.75      2.38 o 
   2   4  14      507.51      555.95     16.04 o 
   3   4  14      396.14      438.14     16.44 o 
   4   4  14       39.98       29.90      8.56 o 
   5   4  14        0.26       -2.03      4.72 o 
  -4   5  14        9.17       -1.66      9.35 o 
  -3   5  14        4.30        2.68      8.35 o 
  -2   5  14       11.57       13.66      8.99 o 
  -1   5  14      185.34      181.97     10.87 o 
   0   5  14       54.94       56.05     10.57 o 
   1   5  14      122.59      127.96      7.55 o 
   2   5  14       20.59       16.81      5.26 o 
   3   5  14       10.63       10.75      5.20 o 
   4   5  14       28.27       35.21      5.15 o 
   5   5  14       26.07       14.11      8.53 o 
  -3   6  14       25.16       21.83     10.25 o 
  -2   6  14        3.06        9.29      7.30 o 
  -1   6  14       52.11       52.47      8.99 o 
   0   6  14       46.28       44.11      6.41 o 
   1   6  14        5.77        6.73      3.35 o 
   2   6  14      139.14      144.47     10.96 o 
   3   6  14       28.31       31.91      4.10 o 
   4   6  14        3.34       -1.39      5.59 o 
   5   6  14       54.71       44.45     12.18 o 
  -3   7  14        4.76        3.26      8.14 o 
  -2   7  14       35.23       41.29     10.83 o 
  -1   7  14       11.19       15.80      7.27 o 
   0   7  14       83.63       84.65     11.01 o 
   1   7  14      120.04      147.35     12.21 o 
   2   7  14       17.01        6.81     10.56 o 
   3   7  14       17.11       10.66      3.27 o 
   4   7  14        5.42        1.00      9.32 o 
  -2   8  14       33.07       28.35      9.68 o 
  -1   8  14       30.69       29.19      9.11 o 
   0   8  14       29.73       48.58      8.87 o 
   1   8  14       44.53       36.97      9.12 o 
   2   8  14       14.75        7.65      4.60 o 
   3   8  14       46.07       36.34     11.58 o 
   4   8  14        9.19       -3.98     10.95 o 
   0   9  14        9.62       -1.34      6.01 o 
   1   9  14       18.59       19.23      5.54 o 
   2   9  14        0.66        9.08      9.71 o 
  -3  -6  15        1.14       -7.06      8.99 o 
  -2  -6  15       34.21       22.17      9.32 o 
  -1  -6  15       18.41       22.23      9.35 o 
   0  -6  15        1.21       34.23     12.91 o 
  -4  -5  15       17.27        7.75     11.97 o 
  -3  -5  15        3.25        6.73      7.39 o 
  -2  -5  15        0.32       -8.96      8.96 o 
  -1  -5  15        0.20        1.60      7.39 o 
   0  -5  15       22.81       23.80      6.01 o 
   1  -5  15       21.99       21.99      8.41 o 
   2  -5  15       24.21       16.35     11.46 o 
  -4  -4  15       24.87       37.03     12.67 o 
  -3  -4  15       35.79       37.24      8.05 o 
  -2  -4  15       78.17       65.96     11.88 o 
  -1  -4  15       30.44       25.69      7.72 o 
   0  -4  15       26.59       16.91      5.23 o 
   1  -4  15       22.50       25.57     11.67 o 
   2  -4  15        1.52       -1.30      8.50 o 
  -5  -3  15        1.25       13.63      7.99 o 
  -4  -3  15       11.72       -4.25      7.51 o 
  -3  -3  15       29.76       19.00      7.09 o 
  -2  -3  15       30.15       11.85      6.09 o 
  -1  -3  15        5.05        0.33      5.16 o 
   0  -3  15      555.95      710.37     42.85 o 
   1  -3  15        2.76        6.18      6.51 o 
   2  -3  15        2.57        3.95      7.21 o 
   3  -3  15        0.20       -5.64      8.99 o 
  -5  -2  15       10.82       11.04      9.38 o 
  -4  -2  15       17.83       19.42      7.90 o 
  -3  -2  15       10.53       -4.52      7.45 o 
  -2  -2  15        8.16       12.18      7.69 o 
  -1  -2  15      248.97      292.17     20.18 o 
   0  -2  15       54.23       65.93      9.11 o 
   1  -2  15       51.63       31.79      7.87 o 
   2  -2  15       14.64       13.21      7.27 o 
   3  -2  15        1.40       -1.66      8.35 o 
   4  -2  15        3.54       -9.14      9.80 o 
  -5  -1  15        4.91       10.80     11.79 o 
  -4  -1  15        2.94        8.96      6.97 o 
  -3  -1  15        1.36        3.26      7.48 o 
  -2  -1  15       12.05       13.18      6.12 o 
  -1  -1  15       54.13       48.90     10.90 o 
   0  -1  15      331.64      338.34     16.94 o 
   1  -1  15       12.88       11.54      4.16 o 
   2  -1  15       38.00       26.60      7.66 o 
   3  -1  15        3.40        8.64      3.71 o 
   4  -1  15        2.64       -0.69      9.17 o 
  -5   0  15        4.50        4.40      8.81 o 
  -4   0  15        1.14       -7.03      7.03 o 
  -3   0  15       26.30       23.61      7.21 o 
  -2   0  15        0.21       -4.19      4.19 o 
  -1   0  15      129.75      135.37     11.97 o 
   0   0  15       65.56       67.80     10.45 o 
   1   0  15       21.09       19.69      6.24 o 
   2   0  15        9.58       -0.68      2.82 o 
   3   0  15       12.68       11.67      4.14 o 
   4   0  15       17.41       15.02      7.84 o 
   5   0  15        1.95       -9.62      9.62 o 
  -5   1  15        2.81       -6.82      8.84 o 
  -4   1  15        4.13        2.35      7.06 o 
  -3   1  15      194.97      223.29     20.21 o 
  -2   1  15       78.91       71.35      9.11 o 
  -1   1  15      110.37      132.41     10.57 o 
   0   1  15     1481.20     1649.66     53.02 o 
   1   1  15       64.31       62.24      9.91 o 
   2   1  15       50.85       44.70      4.68 o 
   3   1  15        0.08       -2.04      3.01 o 
   4   1  15        4.43        1.17      4.50 o 
   5   1  15       10.79       12.36      8.59 o 
  -5   2  15       11.28        1.69      9.20 o 
  -4   2  15        4.96       -2.02     11.46 o 
  -3   2  15       10.19        6.00      6.33 o 
  -2   2  15        0.23       -1.00      4.92 o 
  -1   2  15       14.16       11.68      6.50 o 
   0   2  15      295.78      329.58     14.13 o 
   1   2  15      421.09      442.39     18.00 o 
   2   2  15        5.25        4.25      3.56 o 
   3   2  15        1.08        2.90      2.70 o 
   4   2  15       23.82       28.41      8.96 o 
   5   2  15       28.30       13.30      8.20 o 
  -4   3  15        1.25       -2.71      8.11 o 
  -2   3  15       27.47       16.16      6.94 o 
  -1   3  15       26.35       17.66      4.61 o 
   0   3  15      172.70      172.45      9.42 o 
   1   3  15      526.05      591.51     17.44 o 
   2   3  15       46.65       45.75      5.86 o 
   3   3  15        0.01        1.72      2.93 o 
   4   3  15       55.71       48.91      7.45 o 
   5   3  15        4.44       -2.02      5.37 o 
  -4   4  15        0.04       -7.75      8.75 o 
  -3   4  15       13.07       22.80      8.72 o 
  -2   4  15       24.02       13.63      7.33 o 
  -1   4  15       61.91       70.84      6.97 o 
   0   4  15       15.39        5.25      3.44 o 
   1   4  15      418.29      455.62     23.07 o 
   2   4  15        1.68        1.55      2.47 o 
   3   4  15      524.96      579.43     23.54 o 
   4   4  15        3.69       10.66      6.30 o 
   5   4  15        5.05        6.39      5.80 o 
  -4   5  15        1.58       -9.71      9.71 o 
  -3   5  15        5.64       -4.67      7.36 o 
  -2   5  15        7.17       12.00      7.66 o 
  -1   5  15       91.25       83.24     10.31 o 
   0   5  15       20.78       25.27      6.57 o 
   1   5  15      118.47      130.03     21.17 o 
   2   5  15       79.71       96.80      6.81 o 
   3   5  15        0.08       -2.54      2.54 o 
   4   5  15        0.56        2.27      4.34 o 
   5   5  15        0.01       -6.91      7.57 o 
  -3   6  15       17.86       17.25     10.28 o 
  -2   6  15       49.20       53.53     11.01 o 
  -1   6  15        7.77        5.31      6.33 o 
   0   6  15       11.81       10.62      7.63 o 
   1   6  15        7.83        8.81      3.59 o 
   2   6  15      163.75      193.56     15.29 o 
   3   6  15       27.41       21.68      4.79 o 
   4   6  15        3.39        1.04      4.65 o 
   5   6  15        4.06       -0.66      8.59 o 
  -2   7  15       11.05       14.48      8.56 o 
  -1   7  15       19.65       17.52      7.60 o 
   0   7  15       60.45       64.36      9.71 o 
   1   7  15        7.53       14.26      7.63 o 
   2   7  15       52.55       68.68     13.09 o 
   3   7  15        1.18       -3.57      5.82 o 
   4   7  15       19.49       17.01      9.68 o 
  -1   8  15       79.28      101.99     15.83 o 
   0   8  15        0.47       -4.58      8.20 o 
   1   8  15        6.64        7.90      5.91 o 
   2   8  15        1.89       -5.61      6.27 o 
   3   8  15       85.47       47.29     12.58 o 
   0   9  15       29.67       24.16      7.30 o 
   1   9  15       25.41       24.46     10.16 o 
   2   9  15       18.35       16.83     11.34 o 
  -1  -6  16        4.18        6.79     12.61 o 
  -3  -5  16       14.37       -9.95      9.95 o 
  -2  -5  16       27.91       18.31      8.99 o 
  -1  -5  16        9.14        5.16      7.42 o 
   0  -5  16       41.41       51.39     12.30 o 
   1  -5  16       33.42       25.03     13.99 o 
  -4  -4  16        1.73        0.97     11.01 o 
  -3  -4  16        1.83       -2.90      9.32 o 
  -2  -4  16        0.74        4.83      6.42 o 
  -1  -4  16        3.10        6.76      6.76 o 
   0  -4  16       42.17       34.62      9.08 o 
   1  -4  16        0.33       -4.55      7.81 o 
   2  -4  16        3.02        2.62      9.53 o 
  -4  -3  16        6.31       18.25     11.40 o 
  -3  -3  16       10.29        6.12      5.79 o 
  -2  -3  16      102.53      114.27     12.58 o 
  -1  -3  16      234.76      296.15     23.76 o 
   0  -3  16      129.40      156.28     16.68 o 
   1  -3  16       89.69       92.22     14.45 o 
   2  -3  16       77.24       64.66     13.90 o 
   3  -3  16       12.28       16.71     11.04 o 
  -4  -2  16       20.13       12.46      8.53 o 
  -3  -2  16        4.51        4.52      8.72 o 
  -2  -2  16        8.33        5.46      5.79 o 
  -1  -2  16      152.05      184.60     15.92 o 
   0  -2  16       93.80       90.59     12.76 o 
   1  -2  16      119.43      152.66     15.92 o 
   2  -2  16      135.07      109.59     14.05 o 
   3  -2  16        0.30       -6.03      9.41 o 
  -5  -1  16        1.53        1.69      9.41 o 
  -4  -1  16       11.26        6.60      7.93 o 
  -3  -1  16       32.23       23.40      7.81 o 
  -2  -1  16       16.05       18.34      6.42 o 
  -1  -1  16      110.77      135.65     13.90 o 
   0  -1  16       26.94       19.21      6.18 o 
   1  -1  16       44.88       45.90      8.26 o 
   2  -1  16       80.00      102.57     14.11 o 
   3  -1  16       19.87        8.63      4.28 o 
   4  -1  16        3.33       12.64     10.92 o 
  -5   0  16       50.12       38.21     15.56 o 
  -4   0  16        0.49       -4.67      7.00 o 
  -3   0  16       38.23       35.31     10.13 o 
  -2   0  16       44.92       41.26      8.38 o 
  -1   0  16       32.09       37.61      7.09 o 
   0   0  16       12.11        5.19      5.19 o 
   1   0  16       50.07       47.47      8.26 o 
   2   0  16       21.25       11.53      4.23 o 
   3   0  16       13.93       -6.09      6.09 o 
   4   0  16       28.29       26.39      8.93 o 
  -5   1  16        3.01       -4.76     10.19 o 
  -4   1  16       16.26       -5.70      7.72 o 
  -3   1  16       31.49       18.46      8.23 o 
  -2   1  16      480.66      546.46     34.53 o 
  -1   1  16        5.23        2.56      6.42 o 
   0   1  16      162.11      169.03     13.90 o 
   1   1  16       67.07       59.90     17.51 o 
   2   1  16       16.88       22.17     18.26 o 
   3   1  16        6.94       -4.73      5.43 o 
   4   1  16       10.87        8.84      3.98 o 
  -4   2  16       60.67       34.35     11.13 o 
  -3   2  16       12.29        3.98      6.97 o 
  -2   2  16        0.00        0.97      7.51 o 
  -1   2  16       12.44       11.25      5.46 o 
   0   2  16       48.47       46.37      5.84 o 
   1   2  16       31.29       30.22      9.02 o 
   2   2  16        2.96       -0.57      3.02 o 
   3   2  16       85.58       92.68     11.76 o 
   4   2  16        0.16       -4.12      4.78 o 
   5   2  16       16.98        2.38      9.92 o 
  -4   3  16       13.71       13.15      9.80 o 
  -3   3  16       54.83       48.43     10.01 o 
  -2   3  16       52.56       39.84      8.90 o 
  -1   3  16      135.23      149.76     12.67 o 
   0   3  16       75.47       70.72      6.53 o 
   1   3  16       13.84       11.01      3.65 o 
   2   3  16        9.05        3.23      3.15 o 
   3   3  16       15.31        6.54      4.92 o 
   4   3  16        7.44       10.71      6.70 o 
   5   3  16       26.11       27.51      7.10 o 
  -4   4  16        9.99        8.41     14.14 o 
  -3   4  16        2.81        1.33      8.38 o 
  -2   4  16       97.23       90.32     11.97 o 
  -1   4  16       95.76       91.47     12.15 o 
   0   4  16        8.57        5.31      3.91 o 
   1   4  16        0.99       -3.45      3.65 o 
   2   4  16        9.38        8.85      4.57 o 
   3   4  16        2.80        0.74      3.62 o 
   4   4  16      134.01      152.44     11.55 o 
   5   4  16       18.35       19.88      6.15 o 
  -3   5  16       39.65       42.82     15.08 o 
  -2   5  16       20.53       22.02      9.02 o 
  -1   5  16       85.44       76.21     10.95 o 
   0   5  16        4.39        0.00      4.58 o 
   1   5  16       29.10       21.99      5.49 o 
   2   5  16        6.72       -1.32      8.04 o 
   3   5  16       10.49        5.40      3.75 o 
   4   5  16       34.19       26.89      5.19 o 
   5   5  16        7.81        6.94      9.26 o 
  -3   6  16       52.90       38.90     11.97 o 
  -2   6  16        2.08       -1.00      7.99 o 
  -1   6  16       13.00        4.67      6.66 o 
   0   6  16        0.29       -5.31      5.31 o 
   1   6  16       23.33       19.42      6.27 o 
   2   6  16       13.23       18.55      5.55 o 
   3   6  16        0.20       -0.63      3.58 o 
   4   6  16       14.52       27.50     11.07 o 
  -2   7  16        4.35       19.48     13.21 o 
  -1   7  16        1.09       -3.98      6.63 o 
   1   7  16       33.90       55.82     10.01 o 
   2   7  16        6.58        3.50      4.16 o 
   3   7  16       15.63       11.57     11.19 o 
   4   7  16       25.72       25.09     11.04 o 
  -1   8  16       40.51       30.13      9.20 o 
   0   8  16        6.70       -1.66      9.23 o 
   1   8  16      151.12      151.00     15.95 o 
   2   8  16        4.68        4.04      4.55 o 
   3   8  16        3.54       16.22     10.92 o 
  -2  -5  17      118.90      151.94     18.43 o 
  -1  -5  17       34.36        8.08      9.05 o 
   0  -5  17        1.35       19.81     10.74 o 
  -3  -4  17       27.79       27.93      9.32 o 
  -2  -4  17       92.72       90.35     14.84 o 
  -1  -4  17        3.30       17.46     11.01 o 
   0  -4  17       28.79       26.33      9.77 o 
   1  -4  17       19.44       27.14     10.16 o 
  -4  -3  17        0.29        0.33     10.71 o 
  -3  -3  17       25.44       23.16      7.42 o 
  -2  -3  17        7.39        7.39      8.69 o 
   0  -3  17       58.40       59.68     11.76 o 
   1  -3  17      213.39      192.59     21.56 o 
   2  -3  17        4.29        4.98      8.63 o 
  -4  -2  17       19.92       15.05      9.80 o 
  -3  -2  17       68.35       75.21     12.61 o 
  -2  -2  17      106.71      128.35     14.20 o 
  -1  -2  17       25.14       17.16      7.12 o 
   0  -2  17        1.05       -6.21      9.17 o 
   1  -2  17       10.48       21.80     10.92 o 
   2  -2  17        9.35       18.70     11.70 o 
   3  -2  17        2.35       -8.78      8.78 o 
  -4  -1  17        5.48        0.33     11.19 o 
  -3  -1  17        0.01       -6.48      6.48 o 
  -2  -1  17       40.52       29.28      8.05 o 
  -1  -1  17      190.81      195.81     16.26 o 
   0  -1  17       90.51       94.18     11.82 o 
   1  -1  17        0.25       -0.66      6.63 o 
   2  -1  17        0.38       -6.36      6.36 o 
   3  -1  17        3.26       17.31      8.84 o 
   4  -1  17        1.85       12.00     14.08 o 
  -4   0  17        0.22       -6.63      7.96 o 
  -3   0  17       46.58       29.37      9.14 o 
  -2   0  17       20.09       18.37      6.79 o 
  -1   0  17       67.54       63.15      9.35 o 
   0   0  17      320.11      371.45     23.37 o 
   1   0  17       12.45        0.66      5.64 o 
   2   0  17       13.13        7.86      5.18 o 
   3   0  17       24.16       21.80     11.58 o 
   4   0  17        3.10       15.14     12.39 o 
  -4   1  17       67.67       50.79     11.37 o 
  -3   1  17      121.16       83.11     15.44 o 
  -2   1  17       28.18       24.28      7.12 o 
  -1   1  17      123.92      152.33     13.87 o 
   0   1  17       80.84       87.88     10.68 o 
   1   1  17       29.14       29.86      7.87 o 
   2   1  17       19.74        9.35      9.02 o 
   3   1  17        3.82       -5.76      9.17 o 
   4   1  17        4.28        1.64      9.53 o 
  -4   2  17       56.65       27.20     11.10 o 
  -3   2  17      127.16      127.45     16.56 o 
  -2   2  17       10.61       16.62      7.48 o 
  -1   2  17       16.35        9.65      8.05 o 
   0   2  17      104.38      106.88     11.58 o 
   1   2  17       29.85       21.61      4.90 o 
   2   2  17      185.48      177.07     13.06 o 
   3   2  17        5.07        3.02      6.03 o 
   4   2  17        6.60        3.36     11.43 o 
  -3   3  17       82.11      104.32     15.68 o 
  -2   3  17       81.19       62.76      9.86 o 
  -1   3  17       29.24       21.68      7.12 o 
   0   3  17        0.32       -0.33      4.49 o 
   1   3  17       40.46       43.47      5.80 o 
   2   3  17        2.31        4.32      5.12 o 
   3   3  17        4.22       11.85      5.91 o 
   4   3  17       89.04      112.14      9.96 o 
  -3   4  17        0.02       -6.70      8.02 o 
  -2   4  17        5.91        5.64      7.96 o 
  -1   4  17       24.38       20.30      7.21 o 
   0   4  17       45.87       41.98      7.75 o 
   1   4  17       19.71       20.15      7.03 o 
   2   4  17      258.63      317.35     20.63 o 
   3   4  17       40.10       38.51      6.79 o 
   4   4  17       45.65       56.76      9.64 o 
  -3   5  17        0.03       -4.34      8.38 o 
  -2   5  17        2.43        5.01      7.66 o 
  -1   5  17       82.03       88.66     11.94 o 
   0   5  17       45.55       34.68      7.21 o 
   1   5  17        0.01       -0.73      3.69 o 
   2   5  17        5.55       -0.63      4.46 o 
   3   5  17        0.39        3.64      4.96 o 
   4   5  17        0.49        0.96     14.37 o 
  -2   6  17        3.87      -11.01     11.67 o 
  -1   6  17       15.99        9.98      7.99 o 
   0   6  17       20.34       11.61      6.30 o 
   1   6  17        0.02       -6.57      6.57 o 
   2   6  17       16.33       18.82      6.18 o 
   3   6  17       21.42        7.64      4.52 o 
   4   6  17        0.42       17.13     13.45 o 
  -2   7  17       11.04       11.58      9.92 o 
  -1   7  17        0.00        8.66      8.32 o 
   0   7  17       18.96       38.96      9.35 o 
   1   7  17        3.43       -3.32      8.32 o 
   2   7  17        8.28        6.60      5.61 o 
   3   7  17        4.02        8.99      8.66 o 
   0   8  17       39.78       -3.98     11.58 o 
   1   8  17        5.42       11.94      9.29 o 
   2   8  17       29.08       43.37     15.32 o 
  -3  -4  18       18.74        4.83      7.39 o 
  -2  -4  18        0.17        7.09      8.38 o 
  -1  -4  18        2.73       12.97      9.41 o 
   0  -4  18       17.11        0.33      9.14 o 
   1  -4  18       26.57       29.44      8.37 o 
  -3  -3  18       37.27       37.64      9.98 o 
  -2  -3  18      173.98      178.14     19.75 o 
  -1  -3  18       30.73       24.01      9.41 o 
   0  -3  18       25.95       30.13     10.49 o 
   1  -3  18        7.90        5.94      9.59 o 
   2  -3  18       43.41       28.02     11.70 o 
  -4  -2  18       43.51       48.58     13.39 o 
  -3  -2  18        0.04       -2.59     10.01 o 
  -2  -2  18        0.42       -9.02      9.02 o 
  -1  -2  18      208.58      230.13     20.27 o 
   0  -2  18        0.15       -0.33      6.57 o 
   1  -2  18       13.98        6.63      7.96 o 
   2  -2  18        6.63       -5.04      7.72 o 
  -4  -1  18       17.14        7.24      9.20 o 
  -3  -1  18      104.74       99.76     13.00 o 
  -2  -1  18        0.63       -5.79      6.12 o 
  -1  -1  18       59.47       56.40     10.37 o 
   0  -1  18        1.37        8.20      6.57 o 
   1  -1  18        0.14       13.66      7.99 o 
   2  -1  18        2.12        1.65      5.36 o 
   3  -1  18        8.16        7.51      9.56 o 
  -4   0  18        2.99       -1.66      8.93 o 
  -3   0  18        0.02        1.30      7.81 o 
  -2   0  18       25.86        6.79      7.09 o 
  -1   0  18       38.21       14.20      8.72 o 
   0   0  18        5.97       15.35      7.18 o 
   1   0  18       62.60       70.42     11.31 o 
   2   0  18       86.55       98.22     13.57 o 
   3   0  18        1.53       -5.13      8.56 o 
  -4   1  18       10.68       19.66     10.31 o 
  -3   1  18        0.87       -4.25      7.54 o 
  -2   1  18       27.39       27.50      9.71 o 
  -1   1  18        3.21        2.56      5.79 o 
   0   1  18       29.51       23.04      7.45 o 
   1   1  18      141.98      151.21     15.23 o 
   2   1  18       21.18       38.60     10.74 o 
   3   1  18        0.19       -7.84     10.59 o 
   4   1  18       16.65        5.19     11.04 o 
  -4   2  18        3.81       -5.04      9.38 o 
  -3   2  18       42.40       26.42      9.92 o 
  -2   2  18       40.03       45.87      9.44 o 
  -1   2  18        5.83        0.63      7.09 o 
   0   2  18       43.50       39.27      8.38 o 
   1   2  18       69.99       57.53     17.31 o 
   2   2  18        1.22        6.30      5.97 o 
   3   2  18        7.37        4.04      6.73 o 
   4   2  18       17.14       26.03      8.22 o 
  -3   3  18       11.42        8.66      9.32 o 
  -2   3  18        9.52        6.57      6.57 o 
  -1   3  18        0.12       -7.78      7.78 o 
   0   3  18        0.68       -5.13      5.13 o 
   1   3  18       21.89       18.34      6.42 o 
   2   3  18       26.93       24.37      7.48 o 
   3   3  18       22.07       21.44      6.94 o 
   4   3  18        0.02       -3.84      5.10 o 
  -3   4  18        0.07       -8.35      8.35 o 
  -2   4  18       22.98        5.61      7.60 o 
  -1   4  18        0.40        7.18      6.54 o 
   0   4  18       40.16       41.65      8.41 o 
   1   4  18      124.78      104.77     11.58 o 
   2   4  18       50.95       64.72      9.32 o 
   4   4  18       13.51       16.64      6.66 o 
  -3   5  18       10.77        3.68     10.04 o 
  -2   5  18       19.84       10.98      8.66 o 
  -1   5  18        3.40        2.65      6.27 o 
   0   5  18        0.49       -3.26      8.81 o 
   1   5  18       60.37       84.26     10.37 o 
   2   5  18       14.16        5.76      5.13 o 
   3   5  18        2.56       -1.79      4.66 o 
   4   5  18        2.92       12.15     12.82 o 
  -2   6  18        4.93        7.33      9.02 o 
  -1   6  18       15.25       10.31      7.99 o 
   0   6  18        7.35        5.97      9.92 o 
   2   6  18        0.82       -2.59      5.19 o 
   3   6  18        4.43        5.83      4.70 o 
   4   6  18        3.59       13.48      9.77 o 
  -1   7  18       13.60        8.66      8.66 o 
   0   7  18       12.69        9.98     11.34 o 
   1   7  18       10.39        5.97      6.63 o 
   2   7  18       10.56        4.95      5.61 o 
   3   7  18        0.13       -9.35      9.35 o 
   0   8  18       22.47       24.22     10.28 o 
   1   8  18       75.63       98.41     12.21 o 
  -1  -4  19        0.21        1.63      9.44 o 
   0  -4  19        0.77       23.28     11.16 o 
  -3  -3  19        2.41        8.05      8.69 o 
  -2  -3  19       16.21       31.30     12.58 o 
  -1  -3  19       40.12       42.64     11.07 o 
   0  -3  19        1.11        9.20      9.53 o 
   1  -3  19       90.10       87.94     15.68 o 
  -3  -2  19        0.13       -4.19      8.05 o 
  -2  -2  19       12.63       10.98      7.42 o 
  -1  -2  19       91.27      108.09     15.35 o 
   0  -2  19       64.46       51.06     10.89 o 
   1  -2  19        0.19        6.66      8.66 o 
   2  -2  19       37.90       33.69      8.83 o 
  -3  -1  19        1.24        3.23      8.08 o 
  -2  -1  19        9.11        0.63      9.68 o 
  -1  -1  19        4.04        7.81      7.81 o 
   0  -1  19      194.65      200.91     20.21 o 
   1  -1  19        0.86        6.00      8.35 o 
   2  -1  19        7.57        8.81      9.50 o 
   3  -1  19        5.08        6.51     14.75 o 
  -4   0  19        5.80        4.95      9.56 o 
  -3   0  19        0.37        6.51      7.81 o 
  -2   0  19       27.13        9.38     10.34 o 
  -1   0  19        6.89       -1.30      5.52 o 
   0   0  19        2.48       -1.63      9.17 o 
   1   0  19        0.70       -6.33      6.33 o 
   2   0  19       11.54       23.04     11.52 o 
   3   0  19       10.71       13.63      6.67 o 
  -4   1  19        2.16       -1.00      8.63 o 
  -3   1  19        8.42       -5.55      7.54 o 
  -2   1  19        7.49        1.30      6.79 o 
  -1   1  19       16.23       10.34      6.79 o 
   0   1  19       12.95       12.03      7.15 o 
   1   1  19        9.11        9.26      7.27 o 
   2   1  19       25.34       16.16      7.75 o 
  -3   2  19        2.38       -7.90      8.23 o 
  -2   2  19        0.02       -6.82      6.82 o 
  -1   2  19      371.02      420.88     30.16 o 
   0   2  19        0.12       -2.90      5.49 o 
   1   2  19        0.46        1.96      6.54 o 
   2   2  19        6.61        0.00      6.30 o 
   3   2  19        2.30        0.00      6.76 o 
   4   2  19        3.14       -1.79      6.24 o 
  -3   3  19        0.00        7.30      8.63 o 
  -2   3  19       37.73       33.72     10.16 o 
  -1   3  19        3.52       11.01      9.71 o 
   0   3  19        2.14       -5.79      5.79 o 
   1   3  19      105.99      113.30     13.60 o 
   2   3  19        0.00       -2.29      5.88 o 
   3   3  19       21.39       19.87      9.62 o 
   4   3  19        2.33       -3.47      5.58 o 
  -3   4  19       14.29       -6.66      8.69 o 
  -2   4  19        5.52       16.19     12.21 o 
  -1   4  19       20.14       25.12     11.10 o 
   0   4  19       13.39        4.19      6.12 o 
   1   4  19      115.01      134.53     13.21 o 
   2   4  19      126.01      148.56     13.90 o 
   3   4  19        0.45        1.63      6.15 o 
   4   4  19       43.65       46.72      8.45 o 
  -2   5  19       21.58       29.95     13.63 o 
  -1   5  19       11.96        5.61      7.27 o 
   0   5  19        0.74       -6.51      6.51 o 
   1   5  19        0.43        9.05      7.12 o 
   2   5  19      109.28      118.85     14.14 o 
   3   5  19       15.58       23.28     11.60 o 
  -2   6  19       24.45       27.02     14.36 o 
  -1   6  19        0.57       11.97      8.32 o 
   0   6  19        2.37       -7.27      7.27 o 
   1   6  19        1.05       -4.58      6.21 o 
   2   6  19       28.07       36.61      8.44 o 
   3   6  19        5.79       -3.71      9.77 o 
   0   7  19        4.68       16.65      8.66 o 
   1   7  19       28.11       41.17      9.98 o 
   2   7  19        0.94        1.66      5.94 o 
  -2  -3  20        0.39       -7.75      7.75 o 
  -1  -3  20       56.43       64.30     13.42 o 
   0  -3  20       12.82       13.54     10.22 o 
  -3  -2  20        2.84       -8.05      9.68 o 
  -2  -2  20        3.93        1.93      7.75 o 
  -1  -2  20       19.62       20.24      9.80 o 
   0  -2  20        4.25        0.33      7.93 o 
   1  -2  20       18.20       29.80     11.40 o 
  -3  -1  20        5.66       22.98     13.60 o 
  -2  -1  20        1.18        0.63      7.45 o 
  -1  -1  20        0.16      -10.43     10.43 o 
   0  -1  20       29.44       21.80      9.59 o 
   1  -1  20        0.06       -5.04      8.05 o 
   2  -1  20        0.65       -8.87      9.20 o 
  -3   0  20        0.00       -7.81      7.81 o 
  -2   0  20        5.42        1.30      7.12 o 
  -1   0  20        8.13        9.41      7.48 o 
   0   0  20        0.56        6.57      7.57 o 
   1   0  20        2.75       10.04     11.40 o 
   2   0  20        5.58        2.71     13.27 o 
   3   0  20        1.56        7.60     11.73 o 
  -3   1  20        6.47       -3.59      9.14 o 
  -2   1  20       11.09        0.97      7.78 o 
  -1   1  20      114.31      123.95     14.60 o 
   0   1  20        7.19       10.46      7.84 o 
   1   1  20       12.93        9.95     10.28 o 
   2   1  20        7.69       -7.78      7.78 o 
   3   1  20        0.23       -0.69      8.26 o 
  -3   2  20        6.06        5.91      9.53 o 
  -2   2  20       57.91       49.40     11.70 o 
  -1   2  20       19.39       16.47      8.08 o 
   0   2  20        5.69        3.23      6.15 o 
   1   2  20        2.24        3.95      6.88 o 
   2   2  20       10.44        2.68     11.34 o 
   3   2  20       23.83       11.22      8.47 o 
  -3   3  20        5.80       13.57     12.91 o 
  -2   3  20        3.54        7.84     12.09 o 
  -1   3  20        0.07       -9.38      9.38 o 
   0   3  20      111.65       94.85     14.54 o 
   1   3  20        0.63        2.93      6.48 o 
   2   3  20        9.05        9.50      7.21 o 
   3   3  20       11.94       20.30     10.65 o 
  -2   4  20        0.20        7.90      8.90 o 
  -1   4  20        4.89       12.39     10.77 o 
   0   4  20       11.42        4.19      7.42 o 
   1   4  20        0.23        7.72      6.76 o 
   2   4  20       85.95      111.04     13.93 o 
   3   4  20       56.21       78.41     14.02 o 
  -2   5  20       31.64       27.90      9.95 o 
  -1   5  20       14.17       35.89     12.52 o 
   0   5  20        1.26       15.32      7.84 o 
   1   5  20       17.94       13.57      7.12 o 
   2   5  20        7.76        8.02      8.66 o 
   3   5  20       14.03       13.31      6.64 o 
  -1   6  20       16.14       12.64      9.95 o 
   0   6  20       15.06       11.55      9.23 o 
   1   6  20       11.63       10.13      9.80 o 
   2   6  20        1.66        1.93      9.08 o 
   1   7  20        0.00        6.30      8.29 o 
  -1  -2  21        6.16        3.59     14.08 o 
   0  -2  21       24.98       15.26     11.28 o 
  -2  -1  21       12.94       10.04      8.75 o 
  -1  -1  21        0.38        3.92      8.84 o 
   0  -1  21        0.24       -0.66      7.96 o 
   1  -1  21       25.10       27.96     11.13 o 
  -2   0  21        7.85       23.64     10.04 o 
  -1   0  21       16.71       15.32      8.81 o 
   0   0  21        0.14       -0.66      7.27 o 
   1   0  21        1.37       -8.75      8.75 o 
   2   0  21        2.99       16.41     11.28 o 
  -2   1  21        0.07       -5.82      8.11 o 
  -1   1  21       28.94       27.59      9.74 o 
   0   1  21        5.65       -2.96      7.54 o 
   1   1  21       13.69       16.35      9.35 o 
   2   1  21       33.22       34.98     10.89 o 
  -2   2  21        0.88        0.66      8.44 o 
  -1   2  21       63.04       57.63     11.67 o 
   0   2  21        4.40       -3.89      7.48 o 
   1   2  21        1.54       -4.95     10.22 o 
   2   2  21       80.35       82.12     13.12 o 
   3   2  21       11.54       -9.20      9.56 o 
  -2   3  21        1.69       12.76     13.72 o 
  -1   3  21       31.86       33.72     12.97 o 
   0   3  21       42.18       34.95      9.71 o 
   1   3  21        4.52        3.59      7.15 o 
   2   3  21       46.84       75.76     13.54 o 
   3   3  21       22.86       26.39     11.70 o 
  -2   4  21       20.40       18.43     10.19 o 
  -1   4  21        5.81        7.51      8.14 o 
   0   4  21        0.54        5.82      7.78 o 
   1   4  21       36.75       30.67      9.05 o 
   2   4  21        4.22       -0.97      6.15 o 
   3   4  21       39.84       50.67     10.80 o 
  -1   5  21        1.92      -12.49     12.49 o 
   0   5  21        4.06       28.68     10.10 o 
   1   5  21       41.90       23.61      9.05 o 
   2   5  21        8.57        5.79      9.02 o 
   0   6  21       10.71       21.08     12.85 o 
   1   6  21        0.25        5.22     11.76 o 
  -1   0  22        0.67       -1.00      9.14 o 
   0   0  22        4.30       -8.96     12.27 o 
   1   0  22        0.05       -1.69      9.11 o 
  -2   1  22        8.09      -10.07     10.07 o 
  -1   1  22        6.37       -4.89      7.48 o 
   0   1  22        0.28       -6.24      8.23 o 
   1   1  22        8.02       13.72      9.05 o 
   2   1  22       23.53        6.15     10.22 o 
  -2   2  22       56.20       52.69     12.36 o 
  -1   2  22        0.00        2.93      8.78 o 
   0   2  22        0.33        4.25     11.10 o 
   1   2  22        2.56       -7.93      7.93 o 
   2   2  22       51.20       59.26     12.82 o 
  -1   3  22       10.05       13.30     10.07 o 
   0   3  22       54.33       62.00     12.33 o 
   1   3  22        3.17        2.96      8.17 o 
   2   3  22        2.81        1.99     11.58 o 
  -1   4  22        2.71       -4.25      9.14 o 
   0   4  22      177.71      265.87     25.09 o 
   1   4  22       23.88       18.46     11.67 o 
   2   4  22       45.87       40.38     14.32 o 
   0   5  22       21.54       32.60     11.73 o 
   1   5  22      107.79      115.66     16.89 o 
   0   1  23        9.03        9.92     10.25 o 
   0   2  23        4.08        8.20      9.83 o 
   1   2  23        7.03        6.30      8.99 o 
   0   3  23        0.35       -8.14      8.14 o 
   1   3  23        2.93       -4.28      8.53 o 
                                                 
